# Supplementary material for: The vertebrate ancestral repertoire of visual opsins, transducin alpha subunits and oxytocin/vasopressin receptors was established by duplication of their shared genomic region in the two rounds of early vertebrate genome duplications
Source: BMC Evol Biol. 2013 Nov 2;13:238. doi: 10.1186/1471-2148-13-238 (PMC3826523; doi:10.1186/1471-2148-13-238)
Supplement: Additional file 1 — Tables including detailed information on the main gene families. Includes database identifiers, location data and annotation notes for all analyzed sequences. [file 1471-2148-13-238-S1.xlsx]

## Sheet: Summary
Summary
	Symbol	Description	Ensembl. Family ID	Root
	CACNA1-L	L-type voltage-gated calcium channel alpha subunits	ENSFM00500000269632	Drosophila Ca-α1D
	GNAI	G-protein alpha inhibiting subunits	ENSFM00410000138458	Drosophila G-iα65A
	GNAT	G-protein alpha transducing subunits	ENSFM00410000138458	Midpoint-rooted
	OPN	Visual opsins	Not used to identify family members	Human OPN3
	OT/VP-R	Oxytocin and vasopressin receptors	Several, see OT/VP-R table	Octopus OPR, CTR1, CTR2

## Sheet: OPN
OPN
	Species	Approved symbols	Subtype	Assigned sequence names - Figure 1	Chromosome/genomic scaffold	Gene start (bp)	Ensembl Gene ID/NCBI accession nr	Ensembl Transcript ID	Comments
	Human	OPN1LW	LWS	Hsa X OPN1LW	X	153409698	ENSG00000102076	ENST00000369951
	(GRCh37)	OPN1SW	SWS1	Hsa 7 OPN1SW	7	128412545	ENSG00000128617	ENST00000249389
		OPN1MW2	LWS	Hsa X OPN1MW2	X	153485225	ENSG00000166160	ENST00000369929
		OPN1MW	LWS	Hsa X OPN1MW	X	153448107	ENSG00000147380	ENST00000369935
		RHO	RH1	Hsa 3 RHO	3	129247483	ENSG00000163914	ENST00000296271
		OPN3	OPN3		1	241753404	ENSG00000054277	ENST00000366554	Used as outgroup
	Mouse	Opn1sw	SWS1	Mmu 6 Opn1sw	6	29326671	ENSMUSG00000058831	ENSMUST00000080428
	(NCBI m37)	Opn1lw	LWS	Mmu X Opn1lw	X	71372803	ENSMUSG00000031394	ENSMUST00000101457	Corresponding NCBI sequence NP_032132.1 used instead of Ensembl prediction.
		Rho	RH1	Mmu 6 Rho	6	115881945	ENSMUSG00000030324	ENSMUST00000032471
	Opossum		SWS1	Mdo 8 SWS1	8	188614210	ENSMODG00000015071	ENSMODT00000019180	Sequence has been curated manually.
	(MonDom5)		LWS	Mdo X LWS	X	14659184	ENSMODG00000025355	ENSMODT00000039425
			RH1	Mdo 6 RH1	6	246612100	ENSMODG00000006488	ENSMODT00000008217
	Chicken	OPNG	RH2	Gga 26 RH2	26	4375372	ENSGALG00000002848	ENSGALT00000004492
	(WASHUC2)	RHO	RH1	Gga 12 RH1	12	20163795	ENSGALG00000020745	ENSGALT00000033236	Corresponding NCBI sequence NP_001025777.1 used instead of Ensembl prediction.
	See footnote 1.	OPN1SW	SWS1	Gga SWS1	-		NP_990769.1		Sequence from NCBI database, could not be identified in Ensembl.
		OPN1LW	LWS	Gga LWS	-		P22329.1		Sequence from NCBI database, could not be identified in Ensembl.
			SWS2	Gga SWS2	-		P28682.1		Sequence from NCBI database, could not be identified in Ensembl.
	Anole lizard		RH2	Aca 4 RH2	4	122808417	ENSACAG00000016065	ENSACAT00000016163
	(AnoCar2.0)		SWS2	Aca 2 SWS2	2	88634625	ENSACAG00000012537	ENSACAT00000012592
			SWS1	Aca SWS1	GL343828.1	107252	ENSACAG00000008827	ENSACAT00000008903	Corresponding NCBI sequence AAD32621.1 used instead of Ensembl prediction.
			LWS	Aca 2 LWS	2	88664911	ENSACAG00000012605	ENSACAT00000012669
			RH1	Aca RH1	GL343273.1	641352	ENSACAG00000014258	ENSACAT00000014310
	Western clawed frog	opn1sw	SWS1	Xtr opn1sw	GL173116.1	608536	ENSXETG00000023057	ENSXETT00000049850
	(JGI4.1)		SWS2	Xtr SWS2	GL172911.1	222463	ENSXETG00000025579	ENSXETT00000031174
		opn1lw	LWS	Xtr opn1lw	GL172911.1	207717	ENSXETG00000014236	ENSXETT00000031163	Sequence has been curated manually.
		rho	RH1	Xtr rho	GL172832.1	1637634	ENSXETG00000001465	ENSXETT00000003083
	Coelacanth		SWS2	Lch SWS2	JH127263.1	539942	ENSLACG00000010843	ENSLACT00000012407
	(LatCha1)		RH2	Lch RH2	JH126819.1	1631870	ENSLACG00000016590	ENSLACT00000018982
			RH1	Lch RH1	JH126975.1	802416	ENSLACG00000013050	ENSLACT00000014927
	Spotted gar		LWS	Loc LG1 LWS	LG1	2606021	-	ENSGACP00000013628_1
	(LepOcu1)		SWS2	Loc LG1 SWS2	LG1	2621104	-	ENSGACP00000013584_1
			RH2	Loc LG3 RH2	LG3	36554419	-	ENSGACP00000001853_1
			RH1	Loc LG5 RH1 2	LG5	23736048	-	ENSDARP00000094748_1
			RH1	Loc LG5 RH1 1	LG5	40451366	-	-	Manual prediction using Genscan.
			SWS1	Loc LG8 SWS1 1	LG8	10387217	-	ENSGACP00000000941_1	The sequence prediction is a fragment lacking the two last exons due to error in assembly.
			SWS1	Loc LG8 SWS1 2	LG8	10395996	-	-	Manual prediction using Genscan.
	Zebrafish	opn1lw1	LWS	Dre 11 opn1lw1	11	26411202	ENSDARG00000044862	ENSDART00000065941
	(Zv9)	opn1sw2	SWS2	Dre 11 opn1sw2	11	26406317	ENSDARG00000017274	ENSDART00000011178
		rho	RH1	Dre 8 rho	8	55706885	ENSDARG00000002193	ENSDART00000027000
		opn1mw4	RH2	Dre 6 opn1mw4	6	41131364	ENSDARG00000000638	ENSDART00000000678
		opn1mw3	RH2	Dre 6 opn1mw3	6	41122346	ENSDARG00000044279	ENSDART00000000877
		opn1mw1	RH2	Dre 6 opn1mw1	6	41112733	ENSDARG00000044280	ENSDART00000002046
		opn1lw2	LWS	Dre 11 opn1lw2	11	26414605	ENSDARG00000044861	ENSDART00000065940
		opn1mw2	RH2	Dre 6 opn1mw2	6	41117184	ENSDARG00000094617	ENSDART00000025241
		opn1sw1	SWS1	Dre 4 opn1sw1	4	12642189	ENSDARG00000045677	ENSDART00000067160
		rhol	RH1	Dre 11 rhol	11	19515776	ENSDARG00000070666	ENSDART00000103973
		exorh	RH1	Dre exorh	Zv9_NA986	130	ENSDARG00000088603	ENSDART00000122886	Corresponding NCBI sequence NP_571287.1 used instead of Ensembl prediction.
	Three-spined stickleback		LWS	Gac XVII LWS	groupXVII	10627091	ENSGACG00000010287	ENSGACT00000013653
	(BROAD S1)		SWS2	Gac XVII SWS2	groupXVII	10617436	ENSGACG00000010229	ENSGACT00000013609	Sequence has been curated manually.
			RH2	Gac RH2 1	scaffold_27	4146139	ENSGACG00000001398	ENSGACT00000001855
			RH2	Gac RH2 2	scaffold_27	4159256	ENSGACG00000001434	ENSGACT00000001859	Sequence has been curated manually.
			SWS1	Gac SWS1	scaffold_90	461069	ENSGACG00000000716	ENSGACT00000000941	Sequence has been curated manually.
			RH1	Gac XII RH1 1	groupXII	1179463	-	-	Manual prediction using Genscan.
			RH1	Gac XII RH1 2	groupXII	809453	GENSCAN00000019138	-	Possible pseudogene.
	Medaka		LWS	Ola 5 LWS 1	5	27015469	ENSORLG00000014088	ENSORLT00000017667	Sequence has been curated manually.
	(HdrR)		LWS	Ola 5 LWS 2	5	27005074	ENSORLG00000014058	ENSORLT00000017633
			SWS2	Ola 5 SWS2 1	5	27005074	ENSORLG00000014058	ENSORLT00000017628	Same gene ID as the gene above, however another subtype
			SWS2	Ola 5 SWS2 2	5	27004682	-	-	Manual prediction using Genscan.
			RH2	Ola RH2 1	ultracontig62	1610467	ENSORLG00000020100	ENSORLT00000024944
			RH2	Ola RH2 2	ultracontig62	1621802	ENSORLG00000020133	ENSORLT00000024994
			RH2	Ola RH2 3	ultracontig62	1621802	ENSORLG00000020133	ENSORLT00000024988	Same gene ID as the gene above, however another gene
			RH1	Ola 7 RH1 1	7	17427106	ENSORLG00000010979	ENSORLT00000013768
			RH1	Ola 7 RH1 2	7	17099102	ENSORLG00000010599	ENSORLT00000013289
			SWS1	Ola SWS1	scaffold1021	44545	ENSORLG00000019293	ENSORLT00000024037	Sequence has been curated manually.
	Green spoted pufferfish		LWS	Tni 11 LWS	11	10122886	ENSTNIG00000007322	ENSTNIT00000010306
	(TETRAODON8)		SWS2	Tni 11 SWS2	11	10118109	ENSTNIG00000007321	ENSTNIT00000010305
			RH2	Tni 11 RH2	11	5969489	ENSTNIG00000014726	ENSTNIT00000001932
			RH1	Tni 9 RH1 1	9	6675523	ENSTNIG00000017925	ENSTNIT00000021319
			RH1	Tni 9 RH1 2	9	6477142	ENSTNIG00000017909	ENSTNIT00000021303
	Pouched lamprey	RhA	RH1	Gau RhA	-	-	GenBank: AAR14682.1	-	Retinal rod pigment RhA - Collin et al. (2003) Curr. Biol. 13(22)
		RhB	RH2	Gau RhB	-	-	GenBank: AAR14683.1	-	Retinall rod pigment RhB - Collin et al. (2003) Curr. Biol. 13(22)
		Sws2	SWS2	Gau Sws2	-	-	GenBank: AAR14681.1	-	Blue-sensitive retinal pigment - Collin et al. (2003) Curr. Biol. 13(22)
		Sws1	SWS1	Gau Sws1	-	-	GenBank: AAR14684.1	-	UV-sensitive retinal pigment - Collin et al. (2003) Curr. Biol. 13(22)
		Lws	LWS	Gau Lws	-	-	GenBank: AAR14680.1	-	Red-sensitive retinal pigment - Collin et al. (2003) Curr. Biol. 13(22)
ADDITIONAL PUTATIVE V/A OPSIN AND PINOPSIN PREDICTIONS
	Species		Subtype	Assigned sequence names - Supplementary Data 2	Chromosome/genomic scaffold	Gene start (bp)	Ensembl Gene ID/NCBI accession nr	Ensembl Transcript ID	Comments
	Chicken (See footnote 1.)		V/A opsin	Gga 6 VA	6	37299947	ENSGALG00000010513	ENSGALT00000017118
	(WASHUC2)		Pinopsin	Gga 19 Pinops	19	6999227	ENSGALG00000004924	ENSGALT00000007878
	Anole lizard		Pinopsin	Aca Pinops	-	-	GenBank: AAD32622.1	-
	(AnoCar2.0)		V/A opsin	Aca 3 VA	3	59230452	ENSACAG00000005789	ENSACAT00000005821
	Western clawed frog		V/A opsin	Xtr VA	GL172876.1	1106122	ENSXETG00000014777	ENSXETT00000032374
	(JGI4.1)		Pinopsin	Xtr Pinops	GL172728.1	2010054	ENSXETG00000001124	ENSXETT00000002466
	Coelacanth (LatCha1)		Pinopsin	Lch Pinops	JH126574.1	87802	ENSLACG00000003557	ENSLACT00000004030
	Spotted gar		Pinopsin	Loc LG22 Pinops	LG22	1263227	ENSLACP00000003994_1	ENSLACP00000003994_1
	(LepOcu1)		V/A opsin	Loc LG5 VA	LG5	11749388	ENSGACP00000003708_1	ENSGACP00000003708_1
	Zebrafish		V/A opsin	Dre 13 VA	13	52911745	ENSDARG00000021150	ENSDART00000097731
	(Zv9)		V/A opsin	Dre 12 VA	12	30544103	ENSDARG00000054181	ENSDART00000076334
	Three-spined stickleback		V/A opsin	Gac VI VA	groupVI	1692647	ENSGACG00000002828	ENSGACT00000003720
	Medaka		V/A opsin	Ola 15 VA	15	767496	ENSORLG00000000556	ENSORLT00000000683
	(HdrR)		Ci-opsin2	Cin sHT000120.1	HT000120.1	52938	ENSCING00000001146	ENSCINT00000002180
			Ci-opsin1	Cin sHT000095.1	HT000095.1	206363	ENSCING00000001265	ENSCINT00000002459

## Sheet: OT-VP-R
OT/VP-R
	Species	Approved symbols	Subtype	Assigned sequence names - Figure 2	Chromosome/genomic scaffold	Gene start (bp)	Ensembl Gene ID/NCBI accession nr	Ensembl Protein ID	Ensembl Family ID (Ens71)	Comments
	Human	AVPR1B	V1B	Hsa 1 AVPR1B	1	206223976	ENSG00000198049	ENSP00000347015	ENSFM00260000050393
	(GRCh37)	OXTR	OTR	Hsa 3 OXTR	3	8792094	ENSG00000180914	ENSP00000324270	ENSFM00260000050393
		AVPR1A	V1A	Hsa 12 AVPR1A	12	63539014	ENSG00000166148	ENSG00000166148	ENSFM00260000050393
		AVPR2	V2A	Hsa X AVPR2	X	153167985	ENSG00000126895	ENSP00000351805	ENSFM00260000050393
	Mouse	Avpr1b	V1B	Mmu 1 Avpr1b	1	131599239	ENSMUSG00000026432	ENSMUSP00000027690	ENSFM00260000050393
	(NCBI m37)	Oxtr	OTR	Mmu 6 Oxtr	6	112473684	ENSMUSG00000049112	ENSMUSP00000051132	ENSFM00260000050393
		Avpr1a	V1A	Mmu 10 Avpr1a	10	122448499	ENSMUSG00000020123	ENSMUSP00000020323	ENSFM00260000050393
		Avpr2	V2A	Mmu X Avpr2	X	73892102	ENSMUSG00000031390	ENSMUSP00000033765	ENSFM00260000050393
	Opossum		V1B	Mdo 2 V1B	2	112325556	ENSMODG00000001960	ENSMODP00000002388	ENSFM00260000050393	Sequence has been curated manually.
	(MonDom5)		OTR	Mdo 6 OTR	6	241557650	ENSMODG00000004673	ENSMODP00000005758	ENSFM00260000050393	Sequence has been curated manually.
			V1A	Mdo 8 V1A	8	22879672	ENSMODG00000014334	ENSMODP00000017914	ENSFM00260000050393	Sequence has been curated manually.
			V2A	Mdo V2A	unknown		-	-	-	Identified in NCBI trace archive ID ti:368796670 and ti:434548892. Prediction lacks part of N-term before TM1.
	Chicken	AVPR2	V2C	Gga 1 AVPR2	1	30281578	ENSGALG00000009497	ENSGALP00000015444	ENSFM00260000050393
	(WASHUC2)	AVPR1A	V1A	Gga 1 AVPR1A	1	35132314	ENSGALG00000009808	ENSGALP00000015936	ENSFM00260000050393	Corresponding NCBI RefSeq used instead of Ensembl prediction. Gene ID: 771773
		OXTR	OTR	Gga 12 OXTR	12	19923381	ENSGALG00000003138	ENSGALP00000004951	ENSFM00260000050393	Corresponding NCBI RefSeq used instead of Ensembl prediction. Gene ID: 429211
		AVPR1B	V1B	Gga 26 AVPR1B	26	2176182	ENSGALG00000000788	ENSGALP00000034561	ENSFM00260000050393	Corresponding NCBI RefSeq used instead of Ensembl prediction. Gene ID: 428263
	Anole lizard		V2A	Aca 2 V2A	2	88186002	ENSACAG00000021016	ENSACAP00000021082	ENSFM00260000050393	AnoCar2.0. Sequence has been curated manually. Prediction lacks part of N-term before TM1.
	(see comments)		V2C	Aca V2C	scaffold_504	547740	ENSACAG00000000005	ENSACAP00000000004	ENSFM00260000050393	Not mapped in the AnoCar2.0 genome assembly. Data from AnoCar1.0. Sequence has been curated manually. Prediction lacks part of N-term before TM1.
			V1A	Aca 5 V1A	5	50861929	ENSACAG00000000443	ENSACAP00000000373	ENSFM00610000953939	AnoCar2.0. Sequence has been curated manually.
			V1B	Aca V1B	scaffold_324	1188746	ENSACAG00000012849	ENSACAP00000012588	ENSFM00260000050393	Not mapped in the AnoCar2.0 genome assembly. Data from AnoCar1.0. Sequence has been curated manually.
			OTR	Aca OTR	GL343273.1	1764625	ENSACAG00000011241	ENSACAP00000011022	ENSFM00260000050393	AnoCar2.0. Sequence has been curated manually.
	Western clawed frog		OTR	Xtr OTR	GL172832.1	1075723	ENSXETG00000001441	ENSXETP00000003039	ENSFM00260000050393	Corresponding NCBI RefSeq used instead of Ensembl prediction. Gene ID: 100493876
	(JGI4.1)		V2A	Xtr V2A	GL172911.1	176495	ENSXETG00000014233	ENSXETP00000031148	ENSFM00260000050393	Corresponding NCBI RefSeq used instead of Ensembl prediction. ID: 100487051
			V2C	Xtr V2C	GL172672.1	2149530	ENSXETG00000015741	ENSXETP00000034321	ENSFM00260000050393	Corresponding NCBI RefSeq used instead of Ensembl prediction. Gene ID: 100489955
			V1A	Xtr V1A	GL172641.1	1292147	ENSXETG00000018781	ENSXETP00000040693	ENSFM00260000050393	Corresponding NCBI RefSeq used instead of Ensembl prediction. Gene ID: 100488869
			V1B	Xtr V1B	GL173598.1	38581	ENSXETG00000005930	ENSXETP00000013042	ENSFM00260000050393	Corresponding NCBI RefSeq used instead of Ensembl prediction. Gene ID: 100487856
	Coelacanth		OTR	Lch OTR	JH126579.1	3120466	ENSLACG00000018362	ENSLACP00000020898	ENSFM00260000050393	Sequence has been curated manually.
	(LatCha1)		V1B	Lch V1B	JH127167.1	895167	ENSLACG00000013680	ENSLACP00000015539	ENSFM00260000050393	Sequence has been curated manually.
			V1A	Lch V1A	JH127196.1	1045049	ENSLACG00000014523	ENSLACP00000016482	ENSFM00260000050393	Sequence has been curated manually.
			V2A	Lch V2A	JH127076.1	1126025	ENSLACG00000014898	ENSLACP00000016913	ENSFM00260000050393	Sequence has been curated manually.
			V2C	Lch V2C	JH127297.1	863624	ENSLACG00000013474	ENSLACP00000015306	ENSFM00260000050393	Sequence has been curated manually.
	Spotted gar		OTR	Loc OTR	LG5	26282967	ENSDARP00000050113_1	ENSDARP00000050113_1	-	Sequence has been curated manually.
	(LepOcu1)		V2B	Lch V2B	LG5	28118785	ENSLACP00000015306_1	ENSLACP00000015306_1	-	Sequence has been curated manually.
			V1A	Loc V2B	LG8	47459404	ENSGACP00000004706_1	ENSGACP00000004706_1	-	Sequence has been curated manually.
			V2A	Loc V2A	AHAT01043508.1	250	ENSGACP00000014075_1	ENSGACP00000014075_1	-	Sequence has been curated manually. Prediction lacks part of N-term before TM1.
			V2A		AHAT01043512.1	6578	-	-	-	Likely allelic variant of the V2A gene. Predicted manually on AHAT01043512.1 between pos. 6,578-8,994bp.
			V2C	Loc V2C	JH591411.1	467778	-	-	-	Predicted manually on JH591411.1 between pos. 467,778-501,573bp.
	Zebrafish	avpr1b	V1Ab	Dre 4 V1Ab	4	8279298	ENSDARG00000045788	ENSDARP00000067308	ENSFM00260000050393	Corresponding NCBI RefSeq used instead of Ensembl prediction. Gene ID: 555939
	(Zv9)	avpr2l	V2C	Dre 4 V2C	4	16903745	ENSDARG00000076690	ENSDARP00000100061	ENSFM00260000050393	Corresponding NCBI RefSeq used instead of Ensembl prediction. Gene ID: 100004053
	See footnote 1.	oxtr	OTR1	Dre 6 OTR1	6	41888144	ENSDARG00000033956	ENSDARP00000050113	ENSFM00260000050393
		avpr2b	V2B	Dre 6 V2B	6	43150507	ENSDARG00000076797	ENSDARP00000104279	ENSFM00260000050393	Sequence has been curated manually.
		oxtrl	OTR2	Dre 6 OTR2	6	46606018	ENSDARG00000044175	ENSDARP00000064852	ENSFM00260000050393
		avpr2ab	V2A1	Dre 23 V2A1	23	18697746	ENSDARG00000029219	ENSDARP00000045461	ENSFM00580000902484	Corresponding NCBI RefSeq used instead of Ensembl prediction. Gene ID: 100151502
		avpr2aa	V2A2	Dre 23 V2A2	23	25326334	ENSDARG00000007436	ENSDARP00000028864	ENSFM00580000902484	Sequence has been curated manually.
		avpr1a	V1Aa	Dre 25 V1Aa	25	1608794	ENSDARG00000077083	ENSDARP000000101725	ENSFM00260000050393	Corresponding NCBI RefSeq used instead of Ensembl prediction. Gene ID: 571591
	Three-spined stickleback		V2C	Gac IV V2C	IV	18804103	ENSGACG00000018884	ENSGACP00000024969	ENSFM00260000050393	Sequence has been curated manually.
	(BROAD S1)		V2A1	Gac XII V2A1	XII	10794323	ENSGACG00000008681	ENSGACP00000011467	ENSFM00260000050393	Sequence has been curated manually. Prediction lacks part of N-term before TM1 and the prediction of IL3 is not clear.
			V2A2	Gac XII V2A2	XII	13523742	ENSGACG00000010636	ENSGACP00000014075	ENSFM00260000050393	Sequence has been curated manually.
			V1Aa	Gac XIX V1Aa	XIX	4554481	ENSGACG00000003589	ENSGACP00000004706	ENSFM00260000050393	Sequence has been curated manually.
			V1Ab	Gac V1Ab	scaffold_152	248940	ENSGACG00000000737	ENSGACP00000000951	ENSFM00260000050393	Sequence has been curated manually.
			V2B	Gac s27 V2B	scaffold_27	2069125	ENSGACG00000000754	ENSGACP00000000971	ENSFM00260000050393	Sequence has been curated manually.
			OTR1	Gac s27 OTR1	scaffold_27	2651053	ENSGACG00000000914	ENSGACP00000001185	ENSFM00260000050393	Sequence has been curated manually.
	Medaka		OTR1	Ola 5 OTR1	5	1143553	ENSORLG00000000719	ENSORLP00000000885	ENSFM00260000050393
	(HdrR)		V2B	Ola 5 V2B	5	2182673	ENSORLG00000001494	ENSORLP00000001847	ENSFM00260000050393
			OTR2	Ola 5 OTR2	5	5540367	ENSORLG00000003297	ENSORLP00000004098	ENSFM00260000050393
			V1Aa	Ola 6 V1Aa	6	5755264	ENSORLG00000002126	ENSORLP00000002643	ENSFM00260000050393
			V2A1	Ola 7 V2A1	7	11847350	ENSORLG00000007088	ENSORLP00000008896	ENSFM00260000050393	Sequence has been curated manually.
			V2A2	Ola 7 V2A2	7	26495963	ENSORLG00000016671	ENSORLP00000020858	ENSFM00260000050393	Sequence has been curated manually. Prediction lacks part of N-term before TM1 and the prediction of IL3 is not clear.
			V1Ab	Ola 23 V1Ab	23	22926367	ENSORLG00000017245	ENSORLP00000021578	ENSFM00260000050393	Sequence has been curated manually.
	Japanese pufferfish		V2B	Tru V2B	scaffold_150	464261	ENSTRUG00000001010	ENSTRUP00000002376	ENSFM00260000050393	Sequence has been curated manually.
	(FUGU 4.0)		V2A2	Tru V2A2	scaffold_2100	14477	ENSTRUG00000000643	ENSTRUP00000001536	ENSFM00260000050393	Sequence has been curated manually. Prediction lacks part of N-term before TM1 and the prediction of IL3 is not clear.
			V2A1	Tru V2A1	scaffold_66	871073	ENSTRUG00000015164	ENSTRUP00000038731	ENSFM00260000050393	Sequence has been curated manually.
			V1Ab	Tru V1Ab	scaffold_2	2337102	ENSTRUG00000016314	-	ENSFM00260000050393	Corresponding NCBI GenBank sequence AY027886.1 used instead of Ensembl prediction.
			V1Aa	Tru V1Aa	scaffold_21	156073	ENSTRUG00000006025	-	ENSFM00260000050393	Manual prediction modified from corresponding NCBI GenBank sequence AY027887.1.
			OTR2	Tru OTR2	scaffold_56	334024	SINFRUG00000140687	ENSTRUP00000018859	ENSFM00260000050393
			OTR1	Tru OTR1	scaffold_87	5528	ENSTRUG00000003223	ENSTRUP00000007547	ENSFM00260000050393
	Southern platyfish		V1Aa	Xma V1Aa	AGAJ01047037	1120	ENSXMAG00000017820	ENSXMAP00000017851	ENSFM00260000050393
	(Xipmac4.4.2)		OTR2	Xma OTR2	JH556674.1	290119	ENSXMAG00000016299	ENSXMAP00000016320	ENSFM00260000050393
			OTR1	Xma OTR1	JH556702.1	629190	ENSXMAG00000001524	ENSXMAP00000001522	ENSFM00260000050393
			V2A1	Xma V2A1	JH556723.1	1300831	ENSXMAG00000010783	ENSXMAP00000010813	ENSFM00580000902484
			V2A2	Xma V2A2	JH556729.1	2121703	ENSXMAG00000009554	ENSXMAP00000009577	ENSFM00580000902484	Sequence has been curated manually.
			V2C	Xma V2C	JH556693.1	1839054	ENSXMAG00000009218	ENSXMAP00000009240	ENSFM00260000050393
			V2B	Xma V2B 1	JH556702.1	1472700	ENSXMAG00000001906	ENSXMAP00000001903	ENSFM00260000050393
			V2B	Xma V2B 2	JH556885.1	813043	ENSXMAG00000002230	ENSXMAP00000002229	ENSFM00260000050393
	Elephant fish		V1A	Cmi V1A	AAVX01540401		GenBank: AB665985			Yamaguchi et al. (2012) Gen. Comp. Endocrinol. 178:519-528
			V1B	Cmi V1B	AAVX01098033		GenBank: AB665984			Yamaguchi et al. (2012) Gen. Comp. Endocrinol. 178:519-528
			OTR	Cmi OTR	AAVX01084300		GenBank: AB665983			Yamaguchi et al. (2012) Gen. Comp. Endocrinol. 178:519-528
			V2B	Cmi V2B	AAVX01207198		GenBank: AB665982			Yamaguchi et al. (2012) Gen. Comp. Endocrinol. 178:519-528
			V2C	Cmi V2C	AAVX01086900		GenBank: AB671271			Putative pseudogene - Yamaguchi et al. (2012) Gen. Comp. Endocrinol. 178:519-528
	Transparent sea squirt (JGI2)		VPR	Cin VPR	9	6084932	ENSCING00000006620	ENSCINP00000013591	ENSFM00260000050393	Corresponding NCBI GenBank sequence AB432888.1 used instead of Ensembl prediction.
	Common octopus	OPR	OPR	Ovu OPR			AB158496.1			Kanda et al. (2005) Biochem. J. 387(Pt 1):85-91
	(see comments)	CTR1	CTR1	Ovu CTR1			AB158493.1			Kanda et al. (2005) Biochem. J. 387(Pt 1):85-91
		CTR2	CTR2	Ovu CTR2			AB158495.1			Kanda et al. (2005) Biochem. J. 387(Pt 1):85-91

## Sheet: CACNA1-L
CACNA L-type											Comments
	Species	Approved symbols	Subtype	Channel subunit name	Assigned sequence names - Supplementary Data 2	Chromosome/genomic scaffold	Gene start (bp)	Ensembl Gene ID/NCBI accession nr	Ensembl Transcript ID	Comments
	Human	CACNA1S	1S	Cav1.1	Hsa 1 CACNA1S	1	201008642	ENSG00000081248	ENST00000362061
	(GRCh37)	CACNA1D	1D	Cav1.3	Hsa 3 CACNA1D	3	53528683	ENSG00000157388	ENST00000288139
		CACNA1C	1C	Cav1.2	Hsa 12 CACNA1C	12	2080229	ENSG00000151067	ENST00000402845
		CACNA1F	1F	Cav1.4	Hsa X CACNA1F	X	49061523	ENSG00000102001	ENST00000376265
	Mouse	Cacna1s	1S		Mmu 1 Cacna1s	1	137949327	ENSMUSG00000026407	ENSMUST00000057096
	(NCBI m37)	Cacna1c	1C		Mmu 6 Cacna1c	6	118542314	ENSMUSG00000051331	ENSMUST00000112793
		Cacna1d	1D		Mmu 14 Cacna1d	14	30853135	ENSMUSG00000015968	ENSMUST00000112250
		Cacna1f	1F		Mmu X Cacna1f	X	7184209	ENSMUSG00000031142	ENSMUST00000115726
	Opossum		1S		Mdo 2 1S	2	104467886	ENSMODG00000000170	ENSMODT00000037496
	(MonDom5)		1D		Mdo 6 1D	6	282808313	ENSMODG00000012546	ENSMODT00000015993
			1C		Mdo 8 1C	8	119502470	ENSMODG00000018433	ENSMODT00000023397	Sequence has been curated manually.
			1F		Mdo X 1F	X	72170730	ENSMODG00000009894	ENSMODT00000012611	Sequence has been curated manually.
	Chicken	CACNA1C	1C		Gga 1 CACNA1C	1	63342810	ENSGALG00000013022	ENSGALT00000021249	Genscan predictions GENSCAN00000002911 and GENSCAN00000002890 used to complement Ensembl prediction.
	(WASHUC2)	CACNA1D	1D		Gga 12 CACNA1D	12	7278350	ENSGALG00000005332	ENSGALT00000008554	Sequence has been curated manually.
		CACNA1S	1S		Gga 26 CACNA1S	26	254791	ENSGALG00000000730	ENSGALT00000001035
	Anole lizard		1F		Aca 2 1F	2	88973447	ENSACAG00000012965	ENSACAT00000013457
	(AnoCar1.0)		1D		Aca 2 1D	2	160141883	ENSACAG00000011653	-	NCBI RefSeq XP_003217794.1 used instead of Ensembl prediction. The sequence was curated manually.
			1S		Aca 4 1S	4	124469024	ENSACAG00000009520	ENSACAT00000009949
			1C		Aca 5 1C	5	13479281	ENSACAG00000011077	ENSACAT00000012171
	Zebrafish	cacna1c	1C		Dre 4 cacna1c	4	19253817	ENSDARG00000008398	ENSDART00000132909
	(Zv9)	cacna1f	1Fa		Dre 8 cacna1f	8	23712661	ENSDARG00000023683	ENSDART00000041564
		cacna1sb	1Sb		Dre 8 cacna1sb	8	26620553	ENSDARG00000042552	ENSDART00000062406
			1Fb		Dre 8 1Fb	8	46671341	ENSDARG00000010933	-	Corresponding NCBI RefSeq XM_001333478 used instead of Ensembl prediction.
		cacna1db	1Db		Dre 8 cacna1db	8	55565252	ENSDARG00000037904	-	See footnote 1.
		cacna1da	1Da		Dre 11 cacna1da	11	37634262	ENSDARG00000024004	-	Corresponding NCBI GenBank sequence AAI63679.1 used instead of Ensembl prediction.
		cacna1sa	1Sa		Dre 22 cacna1sa	22	892640	ENSDARG00000029457	ENSDART00000105895
						Zv9_NA698	27838	ENSDARG00000089308	ENSDART00000073924	See footnote 2.
	Three-spined stickleback		1C		Gac IV 1C	groupIV	28882245	ENSGACG00000019694	ENSGACT00000026077
	(BROAD S1)		1Db		Gac XII 1Db	groupXII	7431219	ENSGACG00000005980	ENSGACT00000007939	Sequence has been curated manually.
			1Sb		Gac XII 1Sb	groupXII	10969491	ENSGACG00000008900	ENSGACT00000011800
			1Fb		Gac XII 1Fb	groupXII	15882175	ENSGACG00000012097	ENSGACT00000016058
			1Sa		Gac XVII 1Sa	groupXVII	13141800	ENSGACG00000011658	ENSGACT00000015457
			1Fa		Gac 1Fa	scaffold_141	66403	ENSGACG00000000800	ENSGACT00000001030
			1Da		Gac s27 1Da	scaffold_27	4703859	ENSGACG00000001597	ENSGACT00000002103	Sequence has been curated manually.
	Medaka		1Da		Ola 5 1Da	5	3759914	ENSORLG00000002583	ENSORLT00000003231	Sequence has been curated manually.
	(HdrR)		1Sa		Ola 5 1Sa	5	19397699	ENSORLG00000010732	ENSORLT00000013458
			1Db		Ola 7 1Db	7	7246146	ENSORLG00000003397	ENSORLT00000004221	Sequence has been curated manually.
			1Sb		Ola 7 1Sb	7	12077425	ENSORLG00000007431	ENSORLT00000009315
			1Fb		Ola 7 1Fb	7	21769632	ENSORLG00000014537	ENSORLT00000018228
			1Fa		Ola 7 1Fa	7	29420653	ENSORLG00000016984	ENSORLT00000021249
			1C		Ola 23 1C	23	14461028	ENSORLG00000014296	ENSORLT00000017939
	Green spotted pufferfish		1Db		Tni 9 1Db	9	958553	ENSTNIG00000004512	ENSTNIT00000007316
	(TETRAODON8)					9	959543	ENSTNIG00000012020	ENSTNIT00000015183	See footnote 3.
			1Sb		Tni 9 1Sb	9	3654019	ENSTNIG00000015082	ENSTNIT00000018360	Sequence has been curated manually.
			1Fb		Tni 9 1Fb	9	9053317	ENSTNIG00000012499	ENSTNIT00000015674	The sequence was curated manually/combined with overlapping Genscan prediction GENSCAN00000029299.
			1Sa		Tni 10 1Sa	10	847251	ENSTNIG00000008294	ENSTNIT00000011306
			1Da		Tni 11 1Da	11	6462560	ENSTNIG00000014681	ENSTNIT00000017934
			1C		Tni 19 1C	19	3444306	ENSTNIG00000007580	ENSTNIT00000010573	NCBI sequence CAF97224.1 used to complement Ensembl prediction.
			1Fa		Tni Un 1Fa	Un_random	94142431	ENSTNIG00000014174	ENSTNIT00000017402
	Transparent sea squirt (JGI2)				Cin 4q	4q	2008900	ENSCING00000007573	ENSCINT00000015609
	Fruit fly	Ca-alpha1D			Dme Ca-a1D	2L	16170657	FBgn0001991	FBtr0090004	Identified as Drosophila Ca-α1D in FlyBase
	(BDGP 5.25)
	Chicken
	Chicken
	Green anole lizard
	Green anole lizard
	Zebrafish
	Medaka
		RPL3L			Gga.14	14	6161755	ENSGALG00000005458	ENSGALT00000008758
		Q5ZJZ2_CHICK			Gga.1	1	52605290	ENSGALG00000012172	ENSGALT00000019879
	Stickleback
	Stickleback
		RPL3L			Aca.GL343650.1	GL343650.1	224019	ENSACAG00000008872	ENSACAT00000008902
					Aca.5	5	24634980	ENSACAG00000007688	ENSACAT00000007758
	Spotted green pufferfish
	Spotted green pufferfish
		rpl3			Dre.3	3	30018332	ENSDARG00000003599	ENSDART00000011251
	Transparent sea squirt
		RPL3			Ola.8	8	3048423	ENSORLG00000001470	ENSORLT00000001823
	Fruit fly
		RPL3L			Gac.XI_1	groupXI	10910647	ENSGACG00000011890	ENSGACT00000015765
		RPL3			Gac.XI_2	groupXI	15679042	ENSGACG00000014559	ENSGACT00000019306
	Human
	Human	RPL3L			Tni.3_1	3	9465030	ENSTNIG00000018007	ENSTNIT00000021406
	Human	RPL3			Tni.3_2	3	15003823	ENSTNIG00000011266	ENSTNIT00000014402
	Mouse				Cin.2q	2q	7337116	ENSCING00000006731	ENSCINT00000013831
	Mouse
	Mouse
		RpL3			Dme.3R	3R	7046684	FBgn0020910	FBtr0082346
	Opossum
SEPT	Opossum
		SEPT12			Hsa.16.SEPT12	16	4827615	ENSG00000140623	ENST00000268231
		SEPT3			Hsa.22.SEPT3	22	42372276	ENSG00000100167	ENST00000396426
	Chicken	SEPT9			Hsa.17.SEPT9	17	75277492	ENSG00000184640	ENST00000427177
	Chicken
	Zebrafinch	SEPT9			Mmu.11	11	117060975	ENSMUSG00000059248	ENSMUST00000093907
		SEPT3			Mmu.15	15	82105365	ENSMUSG00000022456	ENSMUST00000023095
		SEPT12			Mmu.16	16	4987417	ENSMUSG00000022542	ENSMUST00000062846
	Green anole lizard
	Green anole lizard
	Green anole lizard	SEPT12			Mdo.6	6	119512583	ENSMODG00000006197	ENSMODT00000007834
		SEPT9			Mdo.2	2	241444579	ENSMODG00000001652	ENSMODT00000002064
	Zebrafish
	Zebrafish	Q5F3T2_CHICK			Gga.18	18	3763496	ENSGALG00000001656	ENSGALT00000002528
	Zebrafish	SEPT3			Gga.1	1	51327674	ENSGALG00000011913	ENSGALT00000019438
	Zebrafish
					Tgu.14	14	1794683	ENSTGUG00000003705	ENSTGUT00000003896
	Medaka
	Medaka	SEPT12			Aca.GL343811.1	GL343811.1	3758	ENSACAG00000000531	ENSACAT00000000602
	Medaka	SEPT3			Aca.5	5	27025259	ENSACAG00000003974	ENSACAT00000004094
	Medaka	SEPT9			Aca.2	2	110100342	ENSACAG00000011248	ENSACAT00000011375
	Stickleback	SEPT3			Dre.1	1	46087335	ENSDARG00000030656	ENSDART00000044057
	Stickleback	wu:fe23c11			Dre.3_1	3	28653932	ENSDARG00000019191	ENSDART00000017851
	Stickleback	sept9a			Dre.3_2	3	34540621	ENSDARG00000020235	ENSDART00000023039
	Stickleback	sept9b			Dre.6	6	19023703	ENSDARG00000041718	ENSDART00000061143
	Spotted green pufferfish	SEPT9 (2 of 2)			Ola.1_1	1	11452265	ENSORLG00000003303	ENSORLT00000004108	Modified
	Spotted green pufferfish	SEPT3			Ola.1_2	1	14532720	ENSORLG00000004172	ENSORLT00000005222
	Spotted green pufferfish	SEPT9 (1 of 2)			Ola.8	8	13446508	ENSORLG00000009803	ENSORLT00000012302
	Spotted green pufferfish	SEPT12			Ola.uc105	ultracontig105	191393	ENSORLG00000019251	ENSORLT00000023985
	Transparent sea squirt	SEPT12			Gac.s80	scaffold_80	527739	ENSGACG00000000503	ENSGACT00000000646
		SEPT9 (2 of 2)			Gac.XI	groupXI	11440226	ENSGACG00000012304	ENSGACT00000016305
		SEPT3			Gac.IX_1	groupIX	755769	ENSGACG00000015988	ENSGACT00000021142
	Strongulocentrotus purpuratus	SEPT9 (1 of 2)			Gac.IX_2	groupIX	17140674	ENSGACG00000019397	ENSGACT00000025688
		SEPT3			Tni.18	18	4413693	ENSTNIG00000004228	ENSTNIT00000007003
	Human	SEPT12			Tni.3_1	3	7858639	ENSTNIG00000019672	ENSTNIT00000023159	Modified
	Human	SEPT9 (3 of 3)			Tni.3_2	3	9087917	ENSTNIG00000003858	ENSTNIT00000015094
	Human	SEPT9 (1 of 3)			Tni.Unr_1	Un_random	15759802	ENSTNIG00000003729	ENSTNIT00000006478
	Mouse				Cin.3p	3p	3796747	ENSCING00000004910	ENSCINT00000010156
	Mouse
	Mouse
					Spu.XP_795119.2			XP_795119.2
	Opossum
SOX	Opossum
	Opossum	SOX10			Hsa.22.SOX10	22	38366693	ENSG00000100146	ENST00000360880
		SOX8			Hsa.16.SOX8	16	1031808	ENSG00000005513	ENST00000293894
		SOX9			Hsa.17.SOX9	17	70117161	ENSG00000125398	ENST00000245479
	Chicken
	Chicken
	Chicken	Sox10			Mmu.15	15	78985343	ENSMUSG00000033006	ENSMUST00000040019
		Sox8			Mmu.17	17	25702837	ENSMUSG00000024176	ENSMUST00000025003
		Sox9			Mmu.11	11	112643524	ENSMUSG00000000567	ENSMUST00000171442
	Green anole lizard
	Green anole lizard
	Green anole lizard	SOX10			Mdo.Un	Un	35867871	ENSMODG00000019062	ENSMODT00000024220
		SOX8			Mdo.6	6	152881765	ENSMODG00000016905	ENSMODT00000021461
		SOX9			Mdo.2	2	218843445	ENSMODG00000006526	ENSMODT00000008262
	Zebrafish
	Zebrafish
	Zebrafish	SOX8_CHICK			Gga.14	14	5769583	ENSGALG00000005263	ENSGALT00000008449
	Zebrafish	SOX9_CHICK			Gga.18	18	8812397	ENSGALG00000004386	ENSGALT00000038513
	Zebrafish	SOX10_CHICK			Gga.1	1	52999731	ENSGALG00000012290	ENSGALT00000020083
	Medaka	SOX9			Aca.GL343258.1	GL343258.1	707274	ENSACAG00000008719	ENSACAT00000008756
	Medaka	SOX10			Aca.GL343460.1	GL343460.1	125419	ENSACAG00000015274	ENSACAT00000015308
	Medaka	SOX8			Aca.GL343263.1	GL343263.1	1648082	ENSACAG00000006111	ENSACAT00000006103
	Medaka
		sox10			Dre.3_1	3	2551636	ENSDARG00000077467	ENSDART00000112979
	Stickleback	sox8			Dre.3_2	3	63059983	ENSDARG00000037782	ENSDART00000055055
	Stickleback	sox9b			Dre.3_3	3	63179328	ENSDARG00000043923	ENSDART00000124464
	Stickleback	LOC100332016			Dre.12_1	12	1282667	ENSDARG00000068019	ENSDART00000098117
	Stickleback	sox9a			Dre.12_2	12	2151822	ENSDARG00000003293	ENSDART00000005676
	Stickleback
	Stickleback
		Q4KSL6_ORYLA			Ola.8_1	8	10783263	ENSORLG00000007960	ENSORLT00000009986
		SOX8			Ola.8_2	8	11008469	ENSORLG00000007994	ENSORLT00000010029
	Spotted green pufferfish	SOX10			Ola.8_3	8	19734562	ENSORLG00000014587	ENSORLT00000018289
	Spotted green pufferfish	Q8JIP0_ORYLA			Ola.s2680	scaffold2680	1902	ENSORLG00000018597	ENSORLT00000023249
	Spotted green pufferfish
	Spotted green pufferfish
	Spotted green pufferfish	SOX8 (2 of 2)			Gac.V_1	groupV	7017163	ENSGACG00000005620	ENSGACT00000007440	Modified
	Spotted green pufferfish	Q6V4H8_GASAC			Gac.V_2	groupV	7237391	ENSGACG00000005675	ENSGACT00000007512
		SOX10 (1 of 2)			Gac.XI_1	groupXI	4217454	ENSGACG00000007318	ENSGACT00000009718	Modified
		Q6V4H7_GASAC			Gac.XI_2	groupXI	9377756	ENSGACG00000011185	ENSGACT00000014821
	Transparent sea squirt	SOX8 (1 of 2)			Gac.XI_3	groupXI	9561434	ENSGACG00000011207	ENSGACT00000014850	Modified
		SOX10 (2 of 2)			Gac.IX	groupIX	839980	ENSGACG00000016017	ENSGACT00000021177	Modified
	Fruit fly
		SOX10 (2 of 2)			Tni.18	18	4482563	ENSTNIG00000004532	ENSTNIT00000007338
		SOX8 (2 of 2)			Tni.2_1	2	4974269	ENSTNIG00000007408	ENSTNIT00000010395
					Tni.2_2	2	5094186	ENSTNIG00000007413	ENSTNIT00000010400
	Human	SOX8 (1 of 2)			Tni.3_1	3	10394138	ENSTNIG00000009756	ENSTNIT00000012834
	Human				Tni.3_2	3	10533645	ENSTNIG00000009759	ENSTNIT00000012837
		SOX10 (1 of 2)			Tni.Unr_1	Un_random	5670585	ENSTNIG00000010828	ENSTNIT00000013951
	Mouse
	Mouse	Q70W02_CIOIN			Cin.s47	scaffold_47	802546	ENSCING00000001019	ENSCINT00000001889
	Opossum				Dme.3R	3R	26891079	FBgn0024288	FBtr0085735
	Opossum
SPAG
	Chicken	MAPK8IP3			Hsa.16.MAPK8IP3	16	1756194	ENSG00000138834	ENST00000250894
	Chicken	SPAG9			Hsa.17.SPAG9	17	49039535	ENSG00000008294	ENST00000376407
	Green anole lizard	Spag9			Mmu.11	11	93857405	ENSMUSG00000020859	ENSMUST00000103169
	Green anole lizard	Mapk8ip3			Mmu.17	17	25029098	ENSMUSG00000024163	ENSMUST00000115229
	Zebrafish	MAPK8IP3			Mdo.6	6	156309342	ENSMODG00000016149	ENSMODT00000020534
	Zebrafish	SPAG9			Mdo.2	2	184192078	ENSMODG00000012665	ENSMODT00000035819
	Zebrafish
	Zebrafish
	Zebrafish	MAPK8IP3			Gga.14	14	15065118	ENSGALG00000001772	ENSGALT00000002721
		SPAG9			Gga.18	18	9936200	ENSGALG00000007352	ENSGALT00000011890
	Medaka
	Medaka	MAPK8IP3			Aca.GL343649.1	GL343649.1	177844	ENSACAG00000003246	ENSACAT00000003538
	Medaka	SPAG9			Aca.2	2	117641057	ENSACAG00000001705	ENSACAT00000002118
	Medaka
		mapk8ip3			Dre.3_1	3	15511896	ENSDARG00000062531	ENSDART00000090496
	Stickleback	zgc:165467			Dre.3_2	3	18027853	ENSDARG00000074531	ENSDART00000113938
	Stickleback	SPAG9 (2 of 3)			Dre.12	12	1114949	ENSDARG00000078142	ENSDART00000088351	Combined
	Stickleback				Dre.12	12		12:1085148-1147608		Combined, manual genscan
	Stickleback	LOC100331903			Dre.16	16	19733759	ENSDARG00000079530	ENSDART00000108581
	Spotted green pufferfish	SPAG9 (1 of 3)			Ola.8_1	8	13782910	ENSORLG00000010577	ENSORLT00000013268
	Spotted green pufferfish	MAPK8IP3			Ola.8_2	8	15077967	ENSORLG00000011718	ENSORLT00000014692
	Spotted green pufferfish	SPAG9 (2 of 3)			Ola.uc221	ultracontig221	361304	ENSORLG00000020750	ENSORLT00000025700
					Ola.16	16		16:16752124-16771483		Manual genscan
	Transparent sea squirt
		SPAG9 (1 of 3)			Gac.V	groupV	6020535	ENSGACG00000004995	ENSGACT00000006627
		SPAG9 (2 of 3)			Gac.XI_1	groupXI	11840257	ENSGACG00000012567	ENSGACT00000016661
	Fruit fly	MAPK8IP3			Gac.XI_2	groupXI	12655439	ENSGACG00000013019	ENSGACT00000017255
					Gac.XX	groupXX	12112453	GENSCAN00000018849
	Human	SPAG9 (2 of 2)			Tni.2	2	4213768	ENSTNIG00000011509	ENSTNIT00000005117
	Human	SPAG9 (1 of 2)			Tni.3	3	8909317	ENSTNIG00000012637	ENSTNIT00000015816
	Human	MAPK8IP3			Tni.Unr	Un_random	6803696	ENSTNIG00000011577	ENSTNIT00000004186
	Mouse				Cin.2q	2q	2029140	ENSCING00000000844	ENSCINT00000022278
	Mouse
	Mouse
		syd			Dme.3L	3L	7919125	FBgn0024187	FBtr0076768
	Opossum
TEF	Opossum
		DBP			Hsa.19.DBP	19	49133820	ENSG00000105516	ENST00000222122
	Wallaby	TEF			Hsa.22.TEF	22	41763337	ENSG00000167074	ENST00000417325
		HLF			Hsa.17.HLF	17	53342321	ENSG00000108924	ENST00000226067
	Chicken
	Chicken	Tef			Mmu.15	15	81632851	ENSMUSG00000022389	ENSMUST00000109553
		Hlf			Mmu.11	11	90197849	ENSMUSG00000003949	ENSMUST00000004051
		Dbp			Mmu.7	7	52960458	ENSMUSG00000059824	ENSMUST00000080885
	Green anole lizard
	Green anole lizard
	Green anole lizard	TEF			Mdo.Un	Un	28042211	ENSMODG00000016547	ENSMODT00000021024
		HLF			Mdo.2	2	178370257	ENSMODG00000014851	ENSMODT00000018911
	Zebrafish				Meu.s1270	GeneScaffold_1270	22886	ENSMEUG00000000663	ENSMEUT00000000658
	Zebrafish
	Zebrafish
	Zebrafish	TEF_CHICK			Gga.1	1	51547720	ENSGALG00000011958	ENSGALT00000019503
	Zebrafish	HLF			Gga.18	18	5911027	ENSGALG00000003059	ENSGALT00000004832
	Zebrafish
		HLF			Aca.GL343242.1	GL343242.1	2142697	ENSACAG00000017417	ENSACAT00000017490
	Medaka	DBP			Aca.GL343279.1	GL343279.1	904978	ENSACAG00000015667	ENSACAT00000015709	Modified
	Medaka	TEF			Aca.5	5	26392150	ENSACAG00000004810	ENSACAT00000004791
	Medaka
	Medaka
	Medaka	zgc:112180			Dre.3_1	3	5651654	ENSDARG00000038401	ENSDART00000122388
		zgc:153035			Dre.3_2	3	11836048	ENSDARG00000074752	ENSDART00000127157
		tef			Dre.12_1	12	20241115	ENSDARG00000039117	ENSDART00000057124
	Stickleback	NP_001183988.1			Dre.12_2	12	33846503	ENSDARG00000061011	ENSDART00000086536
	Stickleback	si:dkeyp-69b9.5			Dre.16	16	15351114	ENSDARG00000057652	ENSDART00000139102
	Stickleback	si:dkey-109n11.1			Dre.19	19	10797452	ENSDARG00000063014	ENSDART00000091707
	Stickleback
	Stickleback
	Stickleback	HLF			Ola.8_1	8	1685109	ENSORLG00000000969	ENSORLT00000001184
		TEF (2 of 2)			Ola.19	19	508153	ENSORLG00000002582	ENSORLT00000003215
		DBP			Ola.16	16	16466901	ENSORLG00000011412	ENSORLT00000014291
	Spotted green pufferfish	TEF (1 of 2)			Ola.8_2	8	19365755	ENSORLG00000014144	ENSORLT00000017736	Modified
	Spotted green pufferfish				Ola.11	11		11:14169000-14195900		Manual genscan, modified
	Spotted green pufferfish
	Spotted green pufferfish
		TEF (2 of 2)			Gac.V_1	groupV	5751416	ENSGACG00000004793	ENSGACT00000006347
		TEF (1 of 2)			Gac.XI_1	groupXI	4665256	ENSGACG00000007628	ENSGACT00000010135
	Transparent sea squirt				Gac.V_2	groupV	12044379	ENSGACG00000010103	ENSGACT00000013372
		DBP			Gac.XX	groupXX	12312885	ENSGACG00000010676	ENSGACT00000014149
					Gac.XI_2	groupXI	15232426	ENSGACG00000014440	ENSGACT00000019082
	Fruit fly				Gac.s718	scaffold_718		scaffold_718:1-10912		Manual genscan
		DBP (2 of 2)			Tni.8	8	8586708	ENSTNIG00000008098	ENSTNIT00000011105
	Human	TEF			Tni.2	2	5536809	ENSTNIG00000012940	ENSTNIT00000016130
	Human				Tni.3	3	14928261	ENSTNIG00000011274	ENSTNIT00000014411
		DBP (1 of 2)			Tni.Unr_1	Un_random	16602314	ENSTNIG00000004400	ENSTNIT00000007191
	Mouse
	Mouse				Cin.14p	14p	644080	ENSCING00000002295	ENSCINT00000004693
	Opossum				Dme.3L	3L	7807437	FBgn0016694	FBtr0076776
	Opossum
TOB
	Chicken	TOB2			Hsa.22.TOB2	22	41829496	ENSG00000183864	ENST00000327492
	Chicken	TOB1			Hsa.17.TOB1	17	48939584	ENSG00000141232	ENST00000268957
	Green anole lizard	Tob1			Mmu.11	11	94072768	ENSMUSG00000037573	ENSMUST00000041589
	Green anole lizard	Tob2			Mmu.15	15	81678700	ENSMUSG00000048546	ENSMUST00000050467
	Zebrafish	TOB1			Mdo.2	2	184623429	ENSMODG00000012678	ENSMODT00000016154
	Zebrafish	TOB2			Mdo.Un	Un	28074436	ENSMODG00000016552	ENSMODT00000021029
	Zebrafish
		Q90VW0_CHICK			Gga.18	18	10032791	ENSGALG00000007364	ENSGALT00000011909
	Medaka	Q5F453_CHICK			Gga.1	1	51523189	ENSGALG00000011957	ENSGALT00000019502
	Medaka
	Medaka
		TOB2			Aca.5	5	26454027	ENSACAG00000004782	ENSACAT00000004781
		TOB1			Aca.2	2	117453808	ENSACAG00000001698	ENSACAT00000001627
	Stickleback
	Stickleback
	Stickleback	TOB2			Dre.3_1	3	5677205	ENSDARG00000074195	ENSDART00000115007	Modified
		tob1a			Dre.3_2	3	17914556	ENSDARG00000032619	ENSDART00000049240
		tob1b			Dre.12	12	1044237	ENSDARG00000021372	ENSDART00000022688
	Spotted green pufferfish
	Spotted green pufferfish
	Spotted green pufferfish	TOB1 (1 of 2)			Ola.8_1	8	13862126	ENSORLG00000010600	ENSORLT00000013294
		TOB2			Ola.8_2	8	19374271	ENSORLG00000014151	ENSORLT00000017750	Modified
		TOB1 (2 of 2)			Ola.uc221	ultracontig221	352369	ENSORLG00000020744	ENSORLT00000025693
	Lancelet
		TOB1 (2 of 2)			Gac.V	groupV	6087150	ENSGACG00000005010	ENSGACT00000006633
	Fruit fly	TOB2			Gac.XI_1	groupXI	4653805	ENSGACG00000007621	ENSGACT00000010126	Modified
		TOB1 (1 of 2)			Gac.XI_2	groupXI	11892998	ENSGACG00000012584	ENSGACT00000016667
	Human	TOB1 (1 of 2)			Tni.2	2	4266162	ENSTNIG00000011508	ENSTNIT00000014656
	Human	TOB1 (2 of 2)			Tni.3	3	8880210	ENSTNIG00000012636	ENSTNIT00000015815
		TOB2			Tni.Unr	Un_random	47391436	ENSTNIG00000002073	ENSTNIT00000004643
	Mouse
	Mouse				Bfl	GG666591		C3Z7P3_BRAFL
	Opossum	Tob			Dme.X	X	15973047	FBgn0028397	FBtr0074255
	Opossum
WFIKKN
	Chicken	WFIKKN1			Hsa.16.WFIKKN1	16	680932	ENSG00000127578	ENST00000319070
	Chicken	WFIKKN2			Hsa.17.WFIKKN2	17	48912011	ENSG00000173714	ENST00000311378
	Green anole lizard	Wfikkn2			Mmu.11	11	94097270	ENSMUSG00000044177	ENSMUST00000061469
	Green anole lizard	Wfikkn1			Mmu.17	17	26014573	ENSMUSG00000071192	ENSMUST00000095487
	Zebrafish	WFIKKN2			Mdo.2	2	184663422	ENSMODG00000012674	ENSMODT00000016149
	Zebrafish	WFIKKN1			Mdo.6	6	150775393	ENSMODG00000016704	ENSMODT00000021214
	Zebrafish
		WFIKKN1			Gga.14	14	14323618	ENSGALG00000000044	ENSGALT00000000059	Modified
	Medaka	WFIKKN2			Gga.18	18	10053801	ENSGALG00000007367	ENSGALT00000011918
	Medaka
		WFIKKN2			Aca.2	2	117410002	ENSACAG00000001679	ENSACAT00000001617
	Stickleback	WFIKKN1			Aca.AAWZ02036908	AAWZ02036908	4371	ENSACAG00000012717	ENSACAT00000012717
	Stickleback
	Stickleback
		zgc:85816			Dre.1	1	59992739	ENSDARG00000044671	ENSDART00000065642
		LOC564992			Dre.3	3	17826880	ENSDARG00000013460	ENSDART00000021634
	Spotted green pufferfish	LOC570642			Dre.12	12	1001868	ENSDARG00000059139	ENSDART00000082169
	Spotted green pufferfish
	Spotted green pufferfish
		WFIKKN2			Ola.8	8	13898197	ENSORLG00000010607	ENSORLT00000013300
		WFIKKN1			Ola.1	1	32465726	ENSORLG00000013057	ENSORLT00000016365
	Transparent sea squirt
		WFIKKN2 (2 of 2)			Gac.V	groupV	7785564	ENSGACG00000005897	ENSGACT00000007809
	Lancelet	WFIKKN2 (1 of 2)			Gac.XI	groupXI	11922124	ENSGACG00000012587	ENSGACT00000016674
		WFIKKN1			Gac.IX	groupIX	16091937	ENSGACG00000019237	ENSGACT00000025475
		WFIKKN1			Tni.18	18	5842628	ENSTNIG00000012081	ENSTNIT00000015247
		WFIKKN2 (2 of 2)			Tni.2	2	4302012	ENSTNIG00000004170	ENSTNIT00000006942	Modified
		WFIKKN2 (1 of 2)			Tni.3	3	8865213	ENSTNIG00000012635	ENSTNIT00000015814	Modified
					Cin.10q	10q	419176	ENSCING00000008260	ENSCINT00000016869
					Bfl.68025	BRAFLDRAFT_68025		XP_002607180

## Sheet: GNAT
GNAT
	Species	Approved symbols	Chromosome/genomic scaffold	Gene start (bp)	Ensembl Gene ID/NCBI accession nr	Ensembl Transcript ID	Comments
	Hsa	GNAT1	3	50229043	ENSG00000114349	ENST00000433068
		GNAT2	1	110145889	ENSG00000134183	ENST00000351050
		GNAT3	7	80087987	ENSG00000214415	ENST00000398291
	Mmu		9	107576808	ENSMUSG00000034837	ENSMUST00000010205
			3	107895707	ENSMUSG00000009108	ENSMUST00000058669
			5	17468388	ENSMUSG00000028777	ENSMUST00000030561
	Mdo		6	204093930	ENSMODG00000012279	ENSMODT00000015660
			2	478722260	ENSMODG00000001933	ENSMODT00000002406
			8	149299355	ENSMODG00000017088	ENSMODT00000021697
	Gga		-	-	NP_990022.1	-	Sequence from NCBI RefSeq database.
			-	-	NP_990021.1	-	Sequence from NCBI RefSeq database.
			1	12179602	ENSGALG00000008427	ENSGALT00000013728
	Aca		2	148660840	ENSACAG00000008894	ENSACAT00000009124
			4	105784458	ENSACAG00000011216	ENSACAT00000011533
			5	93278219	ENSACAG00000015901	ENSACAT00000016066
	Xtr		scaffold159	1672706	ENSXETG00000007315	ENSXETT00000015940
			scaffold41	2086816	ENSXETG00000002005	ENSXETT00000004299
	Lch		JH126866.1	534555	ENSLACG00000010781	ENSLACT00000012341
			JH126665.1	2389059	ENSLACG00000017802	ENSLACT00000020396
			JH127869.1	131425	ENSLACG00000004632	ENSLACT00000005261
	Dre		6	42850427	ENSDARG00000044199	ENSDART00000064896
			8	26078534	ENSDARG00000042529	ENSDART00000062363
	Gac		groupXVII	14591379	ENSGACG00000012301	ENSGACT00000016388
			groupXII	10028631	ENSGACG00000007705	ENSGACT00000010280
	Ola		scaffold587	127676	ENSORLG00000018998	ENSORLT00000023703
			7	10736643	ENSORLG00000006010	ENSORLT00000007559
	Tni		11	5472086	ENSTNIG00000014749	ENSTNIT00000018010
			9	2908063	ENSTNIG00000015142	ENSTNIT00000018421
	Pma		-	-	ACB69760.1	-	Sequence from NCBI RefSeq database.
			-	-	ACB69761.1	-	Sequence from NCBI RefSeq database.

## Sheet: GNAI
GNAI
	Species	Approved symbols	Chromosome/genomic scaffold	Gene start (bp)	Ensembl Gene ID, NCBI accession nr. or other ID	Ensembl Transcript ID	Comments
	Hsa	GNAI3	1	110091233	ENSG00000065135	ENST00000369851
		GNAI2	3	50263724	ENSG00000114353	ENST00000313601
		GNAI1	7	79763271	ENSG00000127955	ENST00000351004
	Mmu		3	107910198	ENSMUSG00000000001	ENSMUST00000000001
			9	107516464	ENSMUSG00000032562	ENSMUST00000055704
			5	17770953	ENSMUSG00000057614	ENSMUST00000074694
	Mdo		8	149733789	ENSMODG00000017116	ENSMODT00000021733
			Un	58965486	ENSMODG00000016991	ENSMODT00000021568
			2	478664332	ENSMODG00000001975	ENSMODT00000002458
	Gga		1	12295644	ENSGALG00000008382	ENSGALT00000013656
			12	-	NP_990733.1	-	Sequence and chromosome assignment from NCBI RefSeq database.
			-	-	NP_989580.1	-	Sequence from NCBI RefSeq database.
	Aca		5	93360700	ENSACAG00000016035	ENSACAT00000016184
			2	148689937	ENSACAG00000009146	ENSACAT00000009320
			4	105749998	ENSACAG00000010970	ENSACAT00000011206
	Xtr		scaffold_45	750003	ENSXETG00000025696	ENSXETT00000017239
				-	NP_989250.1	-	Sequence from NCBI RefSeq database.
			scaffold_41	2062930	ENSXETG00000002003	ENSXETT00000004295
	Lch		JH128982.1	276181	ENSLACG00000007441	ENSLACT00000008471
			JH126866.1	608910	ENSLACG00000011513	ENSLACT00000013166
			JH126665.1	2292236	ENSLACG00000017678	ENSLACT00000020252
	Dre		25	21668148	ENSDARG00000044760	ENSDART00000046298
			4	21616177	ENSDARG00000021647	ENSDART00000036531
			6	53002838	ENSDARG00000017294	ENSDART00000079694
			11	35635063	ENSDARG00000018174	ENSDART00000128070
			8	26042966	ENSDARG00000030644	ENSDART00000047528
	Gac		groupIV	31354438	ENSGACG00000019962	ENSGACT00000026427
			groupXIX	15201243	ENSGACG00000011916	ENSGACT00000015831
			groupXII	10036641	ENSGACG00000007741	ENSGACT00000010364
			scaffold_27	2429959	ENSGACG00000000839	ENSGACT00000001086
			groupXVII	10745100	ENSGACG00000010512	ENSGACT00000013947
	Ola		6	16357135	ENSORLG00000010755	ENSORLT00000013488
			23	18153564	ENSORLG00000016048	ENSORLT00000020087
			5	1483097	ENSORLG00000001082	ENSORLT00000001336
			7	10747076	ENSORLG00000006031	ENSORLT00000007583
	Tni		9	2915109	ENSTNIG00000015141	ENSTNIT00000018420
			11	7071158	ENSTNIG00000014613	ENSTNIT00000017863
			13	-	CAG03402.1	-	Sequence and chromosome assignment from NCBI RefSeq database.
			19	-	CAG02412.1	-	Sequence and chromosome assignment from NCBI RefSeq database.
			11	5595318	-	-	Manual sequence prediction.
			1q	514031	ENSCING00000005305	ENSCINT00000010912
	Bfl		scaffold_211	12376	XP_002610755.1		Prediction from the Branchiostoma JGI genome database. ID: 60318
	Spu				NP_001001475.1		Sequence from NCBI RefSeq database.
	Dme		3L	6965844	FBgn0001104	FBtr0076934	Identified as G-iα65A in FlyBase
