# Supplementary material for: The vertebrate ancestral repertoire of visual opsins, transducin alpha subunits and oxytocin/vasopressin receptors was established by duplication of their shared genomic region in the two rounds of early vertebrate genome duplications
Source: BMC Evol Biol. 2013 Nov 2;13:238. doi: 10.1186/1471-2148-13-238 (PMC3826523; doi:10.1186/1471-2148-13-238)
Supplement: Additional file 3 — Tables including detailed information on the neighboring gene families. Includes database identifiers, location data and annotation notes for all analyzed sequences. [file 1471-2148-13-238-S3.xlsx]

## Sheet: Summary
Summary
	Symbol	Description	Ensembl Family ID (Ens60)	Root (if other than D.melanogaster)	Comments
	ATP2B	ATPase, Ca++ transporting, plama membrane	ENSFM00250000000445
	B4GALNT	Beta-1,4-N-acetyl-galactosaminyl transferase	ENSFM00250000004460	Midpoint
	CACNA2D	Calcium channel, voltage-dependent, alpha 2/delta subunit	ENSFM00250000000523		New ID in Ens71: ENSFM00710001441857
	CAMK1	Calcium/calmodulin dependent protein kinase	ENSFM00400000131731		Subfamily of CAMK1, -1D, -1G and PNCK (Pregnancy up-regulated non-ubiquitously expressed CaM kinase)
	CDK	Cyclin-dependent kinase, members 16, 17 and 18	ENSFM00420000140530	C. elegans
	CELSR	Cadherin, EGF LAG seven-pass G-type receptor (flamingo homolog, Drosophila)	ENSFM00560000770988
	CNTN	Contactin precursor	ENSFM00390000126303
	COPG	Coatomer protein complex, subunit gamma	ENSFM00250000001573
	ERC	ELKS/RAB6-interacting/CAST family	ENSFM00250000000753
	FLN	Filamin	ENSFM00250000000494
	GXYLT	Glucoside xylosyltransferase	ENSFM00250000004647
	IKBKE	Kinase epsilon and TANK-binding kinase	ENSFM00250000003276
	IQSEC	IQ motif and Sec7 domain containing	ENSFM00250000001463
	KDM	Lysine specific demethylase 5	ENSFM00250000000658
	KLHDC	Kelch domain containing 8	ENSFM00250000004061	C. intestinalis
	L1CAM	L1 cell adhesion molecule	ENSFM00390000126295
	LRRN	Leucine rich repeat neuronal	ENSFM00250000001289	C. intestinalis
	MAGI	Membrane associated guanylate kinase, WW and PDZ domain containing	ENSFM00250000000552
	PHTF	Putative homeodomain transcription factor	ENSFM00250000001144	C. savignyi
	PLG	Plasminogen ortholog	ENSFM00270000056442	C. intestinalis	Subfamily of PLG, MST1 and HGF. New ID in Ens71: ENSFM00670001235394
	PLXNA	Plexin A	ENSFM00670001235337		New ID in Ens71: ENSFM00710001441721
	PPM1	Protein phosphatase, Mg2+/Mn2+ dependent	ENSFM00250000002013
	PRICKLE	Prickle homolog	ENSFM00520000517820		New ID in Ens71: ENSFM00710001441828
	PTPN	Protein tyrosine phosphatase, non-receptor type	ENSFM00280000058742	Midpoint
	RBM	RNA binding motif protein	ENSFM00250000002942	Midpoint
	RSBN	Round spermatid basic protein	ENSFM00250000002840
	SEMA3	Sema domain, immunoglobulin domain (Ig), short basic domain, secreted, (semaphorin)	ENSFM00480000262738	Midpoint
	SRGAP	SLIT-ROBO Rho GTPase activating protein	ENSFM00250000000639	C. intestinalis
	SYP	Synaptophysin	ENSFM00500000270007	C. elegans	Subfamily of synaptophysin, synaptophysin-like and synaptoporin
	TIMM17	Translocase of inner mitochondrial membrane 17	ENSFM00500000270373	C. elegans
	TWF	Twinfilin	ENSFM00500000270278
	UBA	Ubiquitin-like modifier activating enzyme, members 1 and 7	ENSFM00250000000763
	USP	Ubiquitin specific peptidase, members 4, 11, 15 and 19	ENSFM00570000851025	Midpoint
	WNK	WNK lysine deficient protein kinase	ENSFM00250000000621
Excluded gene families
	Symbol	Description	Ensembl Family ID (Ens60)	Root (if other than D.melanogaster)	Comments
	AKAP	A kinase (PRKA) anchor protein	ENSFM00250000004096		Excluded, all members are amniote sequences.
	ARF	ADP ribosylation factor	ENSFM00500000269612		Excluded due to high sequence conservation and low phylogenetic signal. Could not be resolved.
	RAB	RAB member, RAS oncogene family	ENSFM00390000126319		Subfamily of RAB7A, RAB9A and RAB9b, phylogeny could not be resolved.
	RHO	Ras homolog gene family, member	ENSFM00500000269651		Excluded after initial alignments was made due to high sequence conservation. There is not enough phylogenetic signal in the alignment to resolved the phylogeny.
	SLC6A	Solute carrier family 6	ENSFM00270000056435		This family was excluded since it appears to have expanded in a pre-2R timeframe.
	SLC26A	Solute carrier family 26	ENSFM00250000000278		Excluded, complex multi-member family - phylogeny could not be resolved.
	WNT5	Wingless-type MMTV integration site family 5	ENSFM00500000269585		Excluded, complex multi-member family - phylogeny could not be resolved.

## Sheet: ATP2B
ATP2
	Species	HGNC symbol	Assigned sequence names	Chromosome/genomic scaffold	Gene start (bp)	Ensembl Gene ID/Other accession nr	Ensembl Protein ID	Comments
	Hsa	ATP2B4	Hsa.ATP2B4.1	1	203595689	ENSG00000058668	ENSP00000350310
		ATP2B2	Hsa.ATP2B2.3	3	10365707	ENSG00000157087	ENSP00000373311
		ATP2B1	Hsa.ATP2B21.12	12	89981828	ENSG00000070961	ENSP00000352054
		ATP2B3	Hsa.ATP2B3.X	X	152783134	ENSG00000067842	ENSP00000352062	Ensembl prediction complemented with NCBI RefSeq NP_001001344.1 as reference.
	Mmu		Mmu.1	1	133702674	ENSMUSG00000026463	ENSMUSP00000107883	Ensembl prediction complemented with NCBI RefSeq NP_001161421.1 as reference.
			Mmu.6	6	113745669	ENSMUSG00000030302	ENSMUSP00000086398
			Mmu.10	10	98915152	ENSMUSG00000019943	ENSMUSP00000020107
			Mmu.X	X	73503086	ENSMUSG00000031376	ENSMUSP00000033744	Ensembl prediction complemented with NCBI RefSeq NP_796210.2 as reference.
	Mdo			1	579593975	ENSMODG00000009906	ENSMODP00000012396	Likely a retrogene. Not used in the phylogenetic analyses.
			Mdo.2	2	108171236	ENSMODG00000001137	ENSMODP00000001355
			Mdo.6	6	243645693	ENSMODG00000005537	ENSMODP00000006851
			Mdo.8	8	65490379	ENSMODG00000009874	ENSMODP00000012367
			Mdo.X	X	11153442	ENSMODG00000008152	ENSMODP00000010132
	Gga		Gga.1	1	45276215	ENSGALG00000011258	ENSGALP00000018350
			Gga.12	12	4060351	ENSGALG00000004829	ENSGALP00000007703
			Gga.26	26	5038496	ENSGALG00000003601	ENSGALP00000005684	Ensembl prediction complemented with NCBI RefSeq XP_418055.2 as reference.
	Aca		Aca.2a	2	87171629	ENSACAG00000009210	ENSACAP00000009397
			Aca.2b	2	156967384	ENSACAG00000009556	ENSACAP00000009653	Ensembl prediction complemented with NCBI RefSeq XP_003217711.1 as reference.
			Aca.4	4	118128604	ENSACAG00000010151	ENSACAP00000010176	Ensembl prediction complemented with NCBI RefSeq XP_003220418.1 as reference.
			Aca.5	5	32806505	ENSACAG00000011979	ENSACAP00000012025
				GL343215.1	1215227	ENSACAG00000010617	ENSACAP00000010410	Likely a retrogene. Not used in the phylogenetic analyses.
	Xtr		Xtr.GL172677	GL172677.1	691944	ENSXETG00000000441	ENSXETP00000000935
			Xtr.GL172724	GL172724.1	2761382	ENSXETG00000003618	ENSXETP00000007811
			Xtr.GL172790	GL172790.1	922254	ENSXETG00000030920	ENSXETP00000062762
			Xtr.GL172895	GL172895.1	1063452	ENSXETG00000021855	ENSXETP00000000937
	Dre		Dre.4	4	15142111	ENSDARG00000012684	ENSDARP00000072130
			Dre.8	8	14519339	ENSDARG00000043474	ENSDARP00000087549
			Dre.11a	11	1147343	ENSDARG00000063433	ENSDARP00000087158	Ensembl prediction complemented with NCBI RefSeq NP_001116710.1 as reference.
			Dre.11b	11	23855471	ENSDARG00000044902	ENSDARP00000046121
			Dre.23	23	20126680	ENSDARG00000023445	ENSDARP00000087157
			Dre.25	25	20099785	ENSDARG00000007788	ENSDARP00000095128
	Gac		Gac.IV	groupIV	29574727	ENSGACG00000019741	ENSGACP00000026079
			Gac.XII	groupXII	18002252	ENSGACG00000013136	ENSGACP00000017375
			Gac.XIX	groupXIX	10104117	ENSGACG00000008957	ENSGACP00000011854
			Gac.XVIIa	groupXVII	1648568	ENSGACG00000004097	ENSGACP00000005384
			Gac.XVIIb	groupXVII	5912952	ENSGACG00000007138	ENSGACP00000009521
	Ola		Ola.5	5	8274823	ENSORLG00000004673	ENSORLP00000005883
			Ola.7	7	4579893	ENSORLG00000002042	ENSORLP00000002548
			Ola.23	23	15319479	ENSORLG00000014610	ENSORLP00000018317
				scaffold992	9061	ENSORLG00000018410	ENSORLP00000023042	Not used in the phylogenetic analyses. Short sequence fragment. The full-length sequence could not be predicted.
				ultracontig72	2128757	ENSORLG00000019451	ENSORLP00000024211	Not used in the phylogenetic analyses. See directly above.
	Tni		Tni.9	9	10392574	ENSTNIG00000006512	ENSTNIP00000009282
			Tni.11	11	4514270	ENSTNIG00000014813	ENSTNIP00000017854
			Tni.13	13	11230218	ENSTNIG00000016067	ENSTNIP00000004455
			Tni.19	19	2953924	ENSTNIG00000006716	ENSTNIP00000009500
			Tni.Un	Un_random	17181734	ENSTNIG00000003019	ENSTNIP00000004110
				Un_random	71972420	ENSTNIG00000004811	ENSTNIP00000007471
	Tru		Tru.s192	scaffold_192	243337	ENSTRUG00000008382	ENSTRUP00000020982
				scaffold_2068	4838	ENSTRUG00000001020	ENSTRUP00000002394	Not used in the phylogenetic analyses. Short sequence fragment. The whole sequence could not be predicted.
				scaffold_3030:	67	ENSTRUG00000008036	ENSTRUP00000020015	Not used in the phylogenetic analyses. See directly above.
			Tru.s328	scaffold_328	35648	ENSTRUG00000001560	ENSTRUP00000003572
			Tru.s382	scaffold_382	1961	ENSTRUG00000004501	ENSTRUP00000010686
			Tru.s77	scaffold_77	144455	ENSTRUG00000005989	ENSTRUP00000014568
			Tru.s8	scaffold_8	1159542	ENSTRUG00000015646	ENSTRUP00000039996
	Cin		Cin.8q	8q	2444482	ENSCING00000003303	ENSCINP00000006789
	Dme		Dme.4	4	349442	FBgn0259214	FBpp0289785

## Sheet: B4GALNT
B4GALNT
	Species	HGNC symbol	Assigned sequence names	Chromosome/genomic scaffold	Gene start (bp)	Ensembl Gene ID/Other accession nr	Ensembl Transcript ID	Comments
	Hsa	B4GALNT1	Hsa.B4GALNT1.12	12	58017193	ENSG00000135454	ENST00000341156
		B4GALNT2	Hsa.B4GALNT2.17	17	47209822	ENSG00000167080	ENST00000300404
	Mmu		Mmu.10	10	127165156	ENSMUSG00000006731	ENSMUST00000006914
			Mmu.11	11	95865943	ENSMUSG00000013418	ENSMUST00000038343
	Mdo		Mdo.2	2	201783916	ENSMODG00000012242	ENSMODT00000015617
			Mdo.Un	Un	31884267	ENSMODG00000021345	ENSMODT00000027155
	Aca		Aca.GL344119	GL344119.1	21403	ENSACAG00000007194	ENSACAT00000007213
			Aca.GL343631	GL343631.1	20561	ENSACAG00000005268	ENSACAT00000005251	Likely retrotranscript - whole prediction is only one exon. Not included in final phylogenetic analysis.
			Aca.6	6	76114373	ENSACAG00000006165	ENSACAT00000006178
			Aca.3	3	174465558	ENSACAG00000011117	ENSACAT00000011112	Likely retrotranscript - intron predictions are too short (2 or 14 bp) and likely faulty. Not included in final phylogenetic analysis.
	Xtr		Xtr.GL172703	GL172703.1	561408	ENSXETG00000006222	ENSXETT00000013666
			Xtr.GL172801	GL172801.1	1362826	ENSXETG00000033376	ENSXETT00000064734
	Dre		Dre.3a	3	23336455	ENSDARG00000070605	ENSDART00000103858
			Dre.3b	3	23360963	ENSDARG00000094579	ENSDART00000140225
			Dre.6	6	39163097	ENSDARG00000077352	ENSDART00000114623
			Dre.23	23	28340174	ENSDARG00000061520	ENSDART00000087815
			Dre.25	25	5643727	ENSDARG00000076361	ENSDART00000111231
	Gac		Gac.XI	groupXI	798847	ENSGACG00000005131	ENSGACT00000006795
			Gac.XII	groupXII	11114611	ENSGACG00000008972	ENSGACT00000011874
			Gac.s27	scaffold_27	1946114	ENSGACG00000000713	ENSGACT00000000922
	Ola		Ola.5	5	2411270	ENSORLG00000001618	ENSORLT00000002010
			Ola.7	7	12271869	ENSORLG00000007511	ENSORLT00000009418
	Tni		Tni.9	9	3797554	ENSTNIG00000015076	ENSTNIT00000018354
			Tni.11	11	7392484	ENSTNIG00000014585	ENSTNIT00000017833

## Sheet: CACNA2D
CACNA2D
	Species	HGNC symbol	Assigned sequence names	Chromosome/genomic scaffold	Gene start (bp)	Ensembl Gene ID/Other accession nr	Ensembl Transcript ID	Comments
	Hsa	CACNA2D3	Hsa.3.D3	3	54156574	ENSG00000157445	ENST00000474759
		CACNA2D2	Hsa.3.D2	3	50400233	ENSG00000007402	ENST00000435965
		CACNA2D1	Hsa.7.D1	7	81575760	ENSG00000153956	ENST00000356860
		CACNA2D4	Hsa.12.D4	12	1901123	ENSG00000151062	ENST00000280663
	Mmu		Mmu.6	6	119186544	ENSMUSG00000041460	ENSMUST00000037434
			Mmu.14	14	29718133	ENSMUSG00000021991	ENSMUST00000022567
			Mmu.9	9	107302064	ENSMUSG00000010066	ENSMUST00000085092
			Mmu.5	5	15440606	ENSMUSG00000040118	ENSMUST00000039370
	Mdo		Mdo.6a	6	204497283	ENSMODG00000012063	ENSMODT00000015312
			Mdo.8a	8	118720253	ENSMODG00000018419	ENSMODT00000023375
			Mdo.8b	8	146831134	ENSMODG00000017022	ENSMODT00000021611
			Mdo.6b	6	281396866	ENSMODG00000012420	ENSMODT00000015837
	Gga		Gga.1a	1	10956496	ENSGALG00000008486	ENSGALT00000013829
			Gga.1b	1	63106639	ENSGALG00000013007	ENSGALT00000037501
				12	1370480	ENSGALG00000002168	ENSGALT00000003398	Not used in the phylogenetic analyses. Sequence prediction is fragmented and too short.
			Gga.12	12	7714652	ENSGALG00000005400	ENSGALT00000036263
				Un_random	25567497	ENSGALG00000022356	ENSGALT00000035935	Not used in the phylogenetic analyses. Sequence prediction is fragmented and too short.
	Dre		Dre.25	25	19513809	ENSDARG00000023886	ENSDART00000027465
			Dre.18a	18	9186038	ENSDARG00000073752	ENSDART00000080995
			Dre.18b	18	9455464	ENSDARG00000040406	ENSDART00000077152
			Dre.22	22	9412056	ENSDARG00000078169	ENSDART00000112125
			Dre.4a	4	18699244	ENSDARG00000014804	ENSDART00000105967
			Dre.4b	4	19174092	ENSDARG00000026855	ENSDART00000048023
			Dre.11	11	37530200	ENSDARG00000078760	ENSDART00000002055
			Dre.8	8	55932338	ENSDARG00000045204	ENSDART00000066454
			Dre.6a	6	53243724	ENSDARG00000079540	ENSDART00000111704
			Dre.6b	6	53453187	ENSDARG00000039182	ENSDART00000057250
	Gac		Gac.s27a	scaffold_27	3746192	ENSGACG00000001297	ENSGACT00000001689	Genscan prediction GENSCAN00000001420 at 3741740 bp on scaffold_27 used instead of Ensembl prediction.
				scaffold_27	3741740	-	GENSCAN00000001420
			Gac.s27b	scaffold_27	4437983	ENSGACG00000001540	ENSGACT00000002016
			Gac.s27c	scaffold_27	4759969	ENSGACG00000001612	ENSGACT00000002144
			Gac.XIXa	groupXIX	9414724	ENSGACG00000008453	ENSGACT00000011239
			Gac.XII	groupXII	12488249	ENSGACG00000010123	ENSGACT00000013419
			Gac.XIXb	groupXIX	16235302	ENSGACG00000012647	ENSGACT00000016789
			Gac.IVa	groupIV	28762101	ENSGACG00000019690	ENSGACT00000026072
			Gac.IVb	groupIV	30037121	ENSGACG00000019787	ENSGACT00000026201
	Ola		Ola.6a	6	1191065	ENSORLG00000000721	ENSORLT00000000889
			Ola.5a	5	3204568	ENSORLG00000002164	ENSORLT00000002700
			Ola.5b	5	3840092	ENSORLG00000002681	ENSORLT00000003348
			Ola.5c	5	6282486	ENSORLG00000003682	ENSORLT00000004590
			Ola.7	7	14138544	ENSORLG00000008787	ENSORLT00000011035
			Ola.23a	23	14238116	ENSORLG00000013968	ENSORLT00000017522
			Ola.23b	23	16038876	ENSORLG00000015164	ENSORLT00000019007
			Ola.6b	6	26095325	ENSORLG00000016214	ENSORLT00000020290
	Tni		Tni.19a	19	2608839	ENSTNIG00000011022	ENSTNIT00000003271
			Tni.19b	19	3558295	ENSTNIG00000007578	ENSTNIT00000010569
			Tni.13a	13	4129390	ENSTNIG00000019197	ENSTNIT00000022633
			Tni.11a	11	5346130	ENSTNIG00000014763	ENSTNIT00000018025
			Tni.11b	11	6198499	ENSTNIG00000014701	ENSTNIT00000017954
			Tni.9	9	4940231	ENSTNIG00000015012	ENSTNIT00000018287
			Tni.11c	11	6496363	ENSTNIG00000014679	ENSTNIT00000018285
			Tni.13b	13	13185380	ENSTNIG00000004494	ENSTNIT00000001455
	Csa			reftig_30	2520202	ENSCSAVG00000009011	ENSCSAVT00000015526	Not used in the phylogenetic analyses. Sequence prediction is fragmented and too short.
	Cin		Cin.a	-	-	XP_002123715.1	-
			Cin.b	-	-	XP_002126163.1	-
	Dme		Dme.2La	2L	15647835	FBgn0028863	FBtr0302502
			Dme.2Lb	2L	16234167	FBgn0028859	FBtr0080822
			Dme.2R	2R	9692979	FBgn0261041	FBtr0087631

## Sheet: CAMK1
CAMK
	Species	HGNC symbol	Assigned sequence names	Chromosome/genomic scaffold	Gene start (bp)	Ensembl Gene ID/Other accession nr	Ensembl Protein ID	Comments
	Hsa	CAMK1G	Hsa. CAMK1G.1	1	209757062	ENSG00000008118	ENSP00000009105
		CAMK1	Hsa.CAMK1.3	3	9799026	ENSG00000134072	ENSP00000256460
		CAMK1D	Hsa.CAMK1D.10	10	12391481	ENSG00000183049	ENSP00000368124
		PNCK	Hsa.PNCK.X	X	152935185	ENSG00000130822	ENSP00000405950
	Mmu		Mmu.1	1	193346346	ENSMUSG00000016179	ENSMUSP00000016323
			Mmu.2	2	5293457	ENSMUSG00000039145	ENSMUSP00000037028
			Mmu.6	6	113334124	ENSMUSG00000030272	ENSMUSP00000032409
	Mdo		Mdo.2	2	116795024	ENSMODG00000002455	ENSMODP00000002983
			Mdo.6	6	242598431	ENSMODG00000005114	ENSMODP00000006295
			Mdo.8	8	136342879	ENSMODG00000016833	ENSMODP00000021011
			Mdo.X	X	11419766	ENSMODG00000008192	ENSMODP00000010184
	Gga		Gga.1	1	6779793	ENSGALG00000009866	ENSGALP00000016024	Prediction complemented with NCBI Gene sequence ID: 425522.
			Gga.12	12	11772875	ENSGALG00000006678	ENSGALP00000010784	Ensembl prediction is a short 117 aa fragment. Prediction complemented with NCBI RefSeq: XP_414388.2.
			Gga.26	26	2926681	ENSGALG00000001319	ENSGALP00000002009
	Aca		Aca.2a	2	87014719	ENSACAG00000008973	ENSACAP00000008964
			Aca.2b	2	191187281	ENSACAG00000009926	ENSACAP00000009781	Curated manually. Ensembl prediction of exon 2 was corrected. Ensembl prediction of exon 4 is likely erroneous - this exon could not be predicted from the genomic sequence, probably due to a ~1.7 Kb unsequenced stretch.
			Aca.4	4	125858586	ENSACAG00000005654	ENSACAP00000005613
			Aca.GL343349	GL343349.1	203383	ENSACAG00000008979	ENSACAP00000008809	Ensembl prediction is incomplete. Prediction complemented with NCBI Gene sequence ID: 100551763. However, the prediction of the first exon is likely wrong and was not included in final alignment - does not align to other CAMK1D sequences.
	Xtr		Xtr.GL172697	GL172697.1	1274666	ENSXETG00000008939	ENSXETP00000019583	Start codon missing in Ensembl prediction - could not be identified from genomic sequence.
			Xtr.GL172774	GL172774.1	219367	ENSXETG00000009110	ENSXETP00000019985	Prediction complemented with NCBI RefSeq: XP_002935295.1
			Xtr.GL172790	GL172790.1	1142456	ENSXETG00000007699	ENSXETP00000016776
			Xtr.GL173458	GL173458.1	226584	ENSXETG00000023672	ENSXETP00000051081
	Dre		Dre.4	4	7068416	ENSDARG00000074905	ENSDARP00000095447
			Dre.6	6	46285960	ENSDARG00000060116	ENSDARP00000078814
			Dre.8	8	9694269	ENSDARG00000043648	ENSDARP00000064089
			Dre.11	11	4115455	ENSDARG00000029474	ENSDARP00000041416
			Dre.22	22	1029557	ENSDARG00000044526	ENSDARP00000065379
			Dre.23	23	20852329	ENSDARG00000008788	ENSDARP00000011264
			Dre.25	25	8253622	ENSDARG00000017446	ENSDARP00000095445
	Gac		Gac.IV	IV	22073842	ENSGACG00000019160	ENSGACP00000025332
			Gac.XII	groupXII	15176620	ENSGACG00000011358	ENSGACP00000015019
			Gac.XIX	groupXIX	6201210	ENSGACG00000004485	ENSGACP00000005911	Ensembl prediction lacks exon 1 sequence, and start of exon 2 is faulty. Exon 2 was curated manually. Exon 1 could not be predicted from genomic sequence, likely due to several unsequenced stretches 5' of the Ensembl prediction
			Gac.XVII	groupXVII	12642656	ENSGACG00000011590	ENSGACP00000015335
			Gac.s27a	scaffold_27	105400	ENSGACG00000000319	ENSGACP00000000410
			Gac.s27b	scaffold_27	3892833	ENSGACG00000001365	ENSGACP00000001777
	Ola		Ola.5a	5	19058657	ENSORLG00000010272	ENSORLP00000012876
			Ola.5b	5	29367766	ENSORLG00000016042	ENSORLP00000020078
			Ola.6	6	8532530	ENSORLG00000003942	ENSORLP00000004923
			Ola.7a	7	13992850	ENSORLG00000008530	ENSORLP00000010712
			Ola.7b	7	25447061	ENSORLG00000016226	ENSORLP00000020316
			Ola.u269	ultracontig269	91936	ENSORLG00000020798	ENSORLP00000025756
	Tni		Tni.9	9	4829456	ENSTNIG00000015019	ENSTNIP00000018070
			Tni.11a	11	5768146	ENSTNIG00000014730	ENSTNIP00000017765
			Tni.11b	11	9316709	ENSTNIG00000007268	ENSTNIP00000010072
			Tni.13	13	10310157	ENSTNIG00000016011	ENSTNIP00000019100
			Tni.19	19	6624940	ENSTNIG00000006896	ENSTNIP00000009693	Prediction lacks exon 1 sequence. Could not be predicted from genomic sequence.
			Tni.Un_a	Un_random	13503545	ENSTNIG00000005892	ENSTNIP00000008617
			Tni.Un_b	Un_random	45835024	ENSTNIG00000002254	ENSTNIP00000004715	Prediction lacks exon 1-3 sequence. Could not be predicted from genomic sequence.
			Tni.Un_c	Un_random	49744405	ENSTNIG00000001925	ENSTNIP00000004311	Prediction lacks last two exons - could not be predicted from genomic sequence.
	Tru		Tru.s168	scaffold_168	428228	ENSTRUG00000010641	ENSTRUP00000026855	Prediction lacks exon 1-3 sequence. Could not be predicted from genomic sequence.
			Tru.s169	scaffold_169	94385	ENSTRUG00000004534	ENSTRUP00000010780
			Tru.s199	scaffold_199	89092	ENSTRUG00000005125	ENSTRUP00000012277
			Tru.s2	scaffold_2	3709465	ENSTRUG00000016926	ENSTRUP00000043347
			Tru.s123	scaffold_213	41335	ENSTRUG00000000296	ENSTRUP00000000659
			Tru.s56	scaffold_56	237800	ENSTRUG00000005116	ENSTRUP00000012259
	Cin		Cin.1q	Chr 1q	6.93 Mb	ENSCING00000007680	ENSCINP00000023118
	Dme		Dme.4	Chr 4	466120	FBgn0016126	FBpp0088134

## Sheet: CDK
CDK
	Species	HGNC symbol	Assigned sequence names	Chromosome/genomic scaffold	Gene start (bp)	Ensembl Gene ID/Other accession nr	Ensembl Transcript ID	Comments
	Hsa	CDK17	Hsa.12.CDK17	12	96672040	ENSG00000059758	ENST00000261211
		CDK16	Hsa.X.CDK16	X	47077259	ENSG00000102225	ENST00000357227
		CDK18	Hsa.1.CDK18	1	205473723	ENSG00000117266	ENST00000429964
	Mmu		Mmu.1	1	134010127	ENSMUSG00000026437	ENSMUST00000027697
			Mmu.10	10	92623621	ENSMUSG00000020015	ENSMUST00000069965
			Mmu.X	X	20265080	ENSMUSG00000031065	ENSMUST00000033380
	Mdo		Mdo.X	X	71746874	ENSMODG00000010767	ENSMODT00000013743
			Mdo.8	8	73333861	ENSMODG00000007944	ENSMODT00000010078
			Mdo.2	2	111468207	ENSMODG00000001795	ENSMODT00000002238	See footnote 1.
	Gga		Gga.26	26	1966936	ENSGALG00000000692	ENSGALT00000000975
			Gga.1	1	47703604	ENSGALG00000011456	ENSGALT00000018679
	Aca		Aca.GL343228	GL343228.1	249358	ENSACAG00000014284	ENSACAT00000014474	See footnote 1.
			Aca.5	5	30429137	ENSACAG00000013452	ENSACAT00000013621	See footnote 1.
			Aca.2	2	68598444	ENSACAG00000005069	ENSACAT00000005202
	Dre		Dre.4	4	6789157	ENSDARG00000079470	ENSDART00000103070
			Dre.8	8	8903207	ENSDARG00000032072	ENSDART00000093388
			Dre.9	9	340393	ENSDARG00000063721	ENSDART00000103073
			Dre.11	11	39502236	ENSDARG00000012204	ENSDART00000005864
	Ola		Ola.6	6	8567830	ENSORLG00000004015	ENSORLT00000005018	See footnote 1.
			Ola.7	7	14780016	ENSORLG00000009019	ENSORLT00000011315
			Ola.23	23	1893095	ENSORLG00000009332	ENSORLT00000011705
			Ola.5	5	24632562	ENSORLG00000012176	ENSORLT00000015240	See footnote 1.
	Gac		Gac.s114	scaffold_114	329419	ENSGACG00000000290	ENSGACT00000000372
			Gac.XIX	groupXIX	6213441	ENSGACG00000004498	ENSGACT00000005969
			Gac.XVII	groupXVII	11401171	ENSGACG00000010953	ENSGACT00000014520
			Gac.IV	groupIV	21998996	ENSGACG00000019148	ENSGACT00000025366
	Tni		Tni.19	19	6579809	ENSTNIG00000006901	ENSTNIT00000009874
			Tni.9	9	5272128	ENSTNIG00000019422	ENSTNIT00000002729	See footnote 1.
			Tni.13	13	10326216	ENSTNIG00000016012	ENSTNIT00000019329	See footnote 1.
			Tni.11	11	11436146	ENSTNIG00000007379	ENSTNIT00000010365
			Tni.Un	Un_random	28192687	ENSTNIG00000014962	ENSTNIT00000003478	See footnote 1.
	Bfl		Bfl.C3Z917			C3Z917_BRAFL
	Cel		Cel.IV	IV	8176471	C07G1.3	C07G1.3b

## Sheet: CELSR
CELSR
	Species	HGNC symbol	Assigned sequence names	Chromosome/genomic scaffold	Gene start (bp)	Ensembl Gene ID/Other accession nr	Ensembl Transcript ID	Comments
	Hsa	CELSR2	Hsa.1.R2	1	109792641	ENSG00000143126	ENST00000271332
		CELSR1	Hsa.22.R1	22	46755733	ENSG00000075275	ENST00000262738
		CELSR3	Hsa.3.R3	3	48673902	ENSG00000008300	ENST00000164024
	Mmu		Mmu.3	3	108193769	ENSMUSG00000068740	ENSMUST00000090558
			Mmu.15	15	85729188	ENSMUSG00000016028	ENSMUST00000016172
			Mmu.9	9	108728651	ENSMUSG00000023473	ENSMUST00000024238
	Mdo		Mdo.8	8	11670075	ENSMODG00000007455	ENSMODT00000009432
			Mdo.2	2	478301787	ENSMODG00000002122	ENSMODT00000002637
			Mdo.6	6	201312050	ENSMODG00000013462	ENSMODT00000017157
	Gga		Gga.1	Un_random	28797751	ENSGALG00000013399	ENSGALT00000021853	The sequence is split between two incomplete Ensembl gene predictions that correspond to NCBI RefSeq XP_423746.3, assigned to chr. 1. RefSeq sequence used instead.
				Un_random	28845521	ENSGALG00000022305	ENSGALT00000035879
			Gga.Unk	Unknown	-		XP_427684.3	Sequence identified by BLAST search in NCBI databases.
			Gga.12	12	9267289	ENSGALG00000005730	ENSGALT00000009205
	Aca		Aca.5	5	99430037	ENSACAG00000007375	ENSACAT00000007706	See footnote 1.
			Aca.4	4	124951903	ENSACAG00000010393	ENSACAT00000010597	See footnote 1.
			Aca.2	2	164255981	ENSACAG00000001180	ENSACAT00000001654	See footnote 1.
	Dre		Dre.22	22	11787	ENSDARG00000088231	ENSDART00000003091	The sequence is split between two incomplete Ensembl gene predictions that correspond to NCBI RefSeq NP_0010740461.1. RefSeq sequence used instead.
				22	413884	ENSDARG00000019726	ENSDART00000082453
			Dre.25	25	20244191	ENSDARG00000058259	ENSDART00000128852
			Dre.8	8	26978251	ENSDARG00000055825	ENSDART00000078334
			Dre.4	4	27502048	ENSDARG00000069185	ENSDART00000123617
				1	54106646	ENSDARG00000079226	ENSDART00000112787	See footnote 2.
	Gac		Gac.s27	scaffold_27	3072347	ENSGACG00000001065	ENSGACT00000001379
			Gac.XII	groupXII	6969334	ENSGACG00000005753	ENSGACT00000007624
			Gac.IV	groupIV	20755278	ENSGACG00000019020	ENSGACT00000025193
	Ola		Ola.5	5	387908	ENSORLG00000000182	ENSORLT00000000241
			Ola.u266	ultracontig266	31206	ENSORLG00000018319	ENSORLT00000022938
			Ola.s497	scaffold497	54055	ENSORLG00000018995	ENSORLT00000023700
			Ola.7	7	6576157		XP_004070658.1	Sequence identified by BLAST search in NCBI databases.The sequence does not have a corresponding Ensembl gene prediction. Location identified by BLAST search in Ensembl.
	Tni		Tni.19	19	5857534	ENSTNIG00000010483	ENSTNIT00000001848
			Tni.9	9	692077	ENSTNIG00000012029	ENSTNIT00000015192
			Tni.11	11	6687045	ENSTNIG00000014652	ENSTNIT00000017903
	Cin		Cin.6q	6q	1464223	ENSCING00000005566	ENSCINT00000011539

## Sheet: CNTN
CNTN
	Species	HGNC symbol	Assigned sequence names	Chromosome/genomic scaffold	Gene start (bp)	Ensembl Gene ID/Other accession nr	Ensembl Transcript ID	Comments
	Hsa	CNTN2	Hsa.CNTN2.1	1	205012325	ENSG00000184144	ENST00000331830
		CNTN6	Hsa.CNTN6.3a	3	1134260	ENSG00000134115	ENST00000446702
		CNTN4	Hsa.CNTN4.3b	3	2140497	ENSG00000144619	ENST00000397461
		CNTN3	Hsa.CNTN3.3c	3	74311719	ENSG00000113805	ENST00000263665
		CNTN5	Hsa.CNTN5.11	11	98891683	ENSG00000149972	ENST00000524871
		CNTN12	Hsa.CNTN1.12	12	41086244	ENSG00000018236	ENST00000551295
	Mmu		Mmu.1	1	132509425	ENSMUSG00000053024	ENSMUST00000086521
			Mmu.6a	6	102163306	ENSMUSG00000030075	ENSMUST00000032159
			Mmu.6b	6	104492790	ENSMUSG00000030092	ENSMUST00000089215
			Mmu.6c	6	105677660	ENSMUSG00000064293	ENSMUST00000089208
			Mmu.9	9	9660891	ENSMUSG00000039488	ENSMUST00000160216
			Mmu.15	15	92051165	ENSMUSG00000055022	ENSMUST00000000109
	Mdo		Mdo.2	2	110850496	ENSMODG00000001692	ENSMODT00000002113
			Mdo.4	4	255587837	ENSMODG00000000441	ENSMODT00000000538
			Mdo.6a	6	228660503	ENSMODG00000003991	ENSMODT00000005439
			Mdo.6b	6	231751554	ENSMODG00000004198	ENSMODT00000005288
			Mdo.6c	6	233743337	ENSMODG00000004323	ENSMODT00000005449
			Mdo.8	8	9252165	ENSMODG00000012850	ENSMODT00000016379
	Gga		Gga.1a	1	30637524	ENSGALG00000009523	ENSGALT00000015506
			Gga.1b	1	187746707	ENSGALG00000017197	ENSGALT00000027797
			Gga.12a	12	17502162	ENSGALG00000007862	ENSGALT00000012761
			Gga.12b	12	18180749	ENSGALG00000007927	ENSGALT00000012870
			Gga.12c	12	18482179	ENSGALG00000008263	ENSGALT00000013444
			Gga.26	26	1776432	ENSGALG00000000653	ENSGALT00000035235
	Dre		Dre.4	4	12798362	ENSDARG00000045685	ENSDART00000133157	See footnote 1.
			Dre.6a	6	44521953	ENSDARG00000053454	ENSDART00000055035
			Dre.6b	6	45236933	ENSDARG00000077141	ENSDART00000075481
			Dre.6c	6	45430455	ENSDARG00000019405	ENSDART00000007545
			Dre.11	11	24880281	ENSDARG00000000472	ENSDART00000000486
			Dre.18	18	40542326	ENSDARG00000021584	ENSDART00000098639
			Dre.23a	23	11118790	ENSDARG00000013647	ENSDART00000104954
			Dre.23b	23	11775565	ENSDARG00000062880	ENSDART00000091416
			Dre.25	25	162320	ENSDARG00000087843	ENSDART00000128281
	Gac		Gac.I	groupI	14891787	ENSGACG00000012176	ENSGACT00000016202
			Gac.IV	groupIV	18741714	ENSGACG00000018865	ENSGACT00000025000
			Gac.XIIa	groupXII	8923483	ENSGACG00000006975	ENSGACT00000009268	See footnote 1.
			Gac.XIIb	groupXII	9070714	ENSGACG00000007017	ENSGACT00000009332
			Gac.XIX	groupXIX	5819632	ENSGACG00000004129	ENSGACT00000005446
			Gac.XVIIa	groupXVII	12511973	ENSGACG00000011468	ENSGACT00000015200
			Gac.XVIIb	groupXVII	13252311	ENSGACG00000011729	ENSGACT00000015551	See footnote 1.
			Gac.XVIIc	groupXVII	13592528	ENSGACG00000011748	ENSGACT00000015588
	Ola		Ola.5a	5	19249404	ENSORLG00000010556	ENSORLT00000013237
			Ola.5b	5	21532580	ENSORLG00000011105	ENSORLT00000013937
			Ola.5c	5	21999057	ENSORLG00000011363	ENSORLT00000014244
			Ola.5d	5	22340340	ENSORLG00000011392	ENSORLT00000014266	See footnote 1.
			Ola.6	6	7972780	ENSORLG00000003308	ENSORLT00000004113
			Ola.7a	7	9257608	ENSORLG00000004950	ENSORLT00000006236
			Ola.7b	7	9480703	ENSORLG00000005078	ENSORLT00000006403
			Ola.13	13	5322423	ENSORLG00000002616	ENSORLT00000003264
			Ola.23	23	3902619	ENSORLG00000010060	ENSORLT00000012622
	Tni		Tni.9a	9	2035047	ENSTNIG00000015184	ENSTNIT00000001438
			Tni.9b	9	2164875	ENSTNIG00000015182	ENSTNIT00000018463
			Tni.11a	11	10465042	ENSTNIG00000007347	ENSTNIT00000010332	See footnote 1.
			Tni.11b	11	10542075	ENSTNIG00000007348	ENSTNIT00000004173
			Tni.11c	11	10692355	ENSTNIG00000007350	ENSTNIT00000003841
			Tni.13	13	10046150	ENSTNIG00000015991	ENSTNIT00000019308
			Tni.1	16	5517338	ENSTNIG00000019047	ENSTNIT00000022478
			Tni.19	19	4505127	ENSTNIG00000018508	ENSTNIT00000021917
			Tni.Un	Un_random	85213104	ENSTNIG00000006124	ENSTNIT00000009039
	Cin			8	9.57 Mb	ENSCING00000013105	ENSCINP00000024165	Ciona savignyi used instead of C. Intestinalis.
	Csa		Csa.r20	reftig_20	266548	ENSCSAVG00000004443	ENSCSAVT00000007525
	Dme		Dme.3R	3R	207032	FBgn0037240	FBpp0078557

## Sheet: COPG
COPG
	Species	HGNC symbol	Assigned sequence names	Chromosome/genomic scaffold	Gene start (bp)	Ensembl Gene ID/Other accession nr	Ensembl Transcript ID	Comments
	Hsa	COPG1	Hsa.COPG1.3	3	128968449	ENSG00000181789	ENST00000314797
		COPG2	Hsa.COPG2.7	7	130146089	ENSG00000158623		NCBI RefSeq NP_036265.3 used instead of Ensembl prediction. The Ensembl prediction lacks more than half of the exons.
	Mmu		Mmu.6a	6	87887814	ENSMUSG00000030058	ENSMUST00000113607
			Mmu.6b	6	30747554	ENSMUSG00000025607	ENSMUST00000048774
	Mdo		Mdo.6	6	253727547	ENSMODG00000008326	ENSMODT00000010554
			Mdo.8	8	190465238	ENSMODG00000014499	ENSMODT00000018454
	Gga		Gga.1	1	854194	ENSGALG00000008144	ENSGALT00000013228
			Gga.12	12	9350912	ENSGALG00000005869	ENSGALT00000009434
	Dre		Dre.4	4	15048933	ENSDARG00000034823	ENSDART00000043660
	Gac		Gac.IV	IV	29560357	ENSGACG00000019732	ENSGACT00000026127
	Ola		Ola.23	23	15303320	ENSORLG00000014567	ENSORLT00000018264
	Tni		Tni.19	19	2977977	ENSTNIG00000014967	ENSTNIT00000018240
	Cin		Cin	HT000205.1	1	ENSCING00000007307	ENSCINT00000015001
	Dme		Dme.3R	3R	27397865	FBgn0028968	FBtr0085794

## Sheet: ERC
ERC
	Species	HGNC symbol	Assigned sequence names	Chromosome/genomic scaffold	Gene start (bp)	Ensembl Gene ID/Other accession nr	Ensembl Transcript ID	Comments
	Hsa	ERC1	Hsa.12.ERC1	12	1100404	ENSG00000082805	ENST00000360905
		ERC2	Hsa.3.ERC2	3	55542336	ENSG00000187672	ENST00000288221
	Mmu		Mmu.14	14	28435614	ENSMUSG00000040640	ENSMUST00000090302
			Mmu.6	6	119520822	ENSMUSG00000030172	ENSMUST00000032279
	Mdo		Mdo.8	8	117977119	ENSMODG00000018407	ENSMODT00000037073
			Mdo.6	6	279878252	ENSMODG00000012392	ENSMODT00000015803
	Gga		Gga.12	12	8281854	ENSGALG00000005419	ENSGALT00000036262
			Gga.1	1	62686423	XP_001235143
	Aca		Aca.5	5	12377219	ENSACAG00000000024	ENSACAT00000000024	The sequence is split between two incomplete Ensembl predictions. Ratified manually.
				5	12475039	ENSACAG00000022366	ENSACAT00000024148
			Aca.2	2	162193301	ENSACAG00000005894	ENSACAT00000005971	Ensembl prediction complemented with NCBI RefSeq XP_003217799 as reference.
	Dre		Dre.4	4	7412593	ENSDARG00000076014	ENSDART00000086716	The sequence is split between two incomplete Ensembl predictions. Ratified manually.
				4	7636826	ENSDARG00000031930	ENSDART00000027829
			Dre.8	8	55873158	ENSDARG00000090308	ENSDART00000124157
			Dre.25	25	21851165	ENSDARG00000009941	ENSDART00000012923
			Dre.11	11	38103248	XP_001922876
	Ola		Ola.5	5	3487286	ENSORLG00000002341	ENSORLT00000002905	See footnote 1.
			Ola.7	7	14347414	ENSORLG00000008842	ENSORLT00000011101
			Ola.6	6	16094097	ENSORLG00000010489	ENSORLT00000013150
			Ola.23	23	13781523	ENSORLG00000013720	ENSORLT00000017210	The sequence is split between two incomplete Ensembl predictions. Ratified manually.
				23	13898874	ENSORLG00000013771	ENSORLT00000017274
	Gac		Gac.s27	scaffold_27	4575189	ENSGACG00000001565	ENSGACT00000002052	See footnote 1.
			Gac.XII	groupXII	12648568	ENSGACG00000010158	ENSGACT00000013439	See footnote 1.
			Gac.XIX	groupXIX	15387902	ENSGACG00000012099	ENSGACT00000016046	See footnote 1.
			Gac.IV	groupIV	28541508	ENSGACG00000019667	ENSGACT00000026042
	Tni		Tni.19	19	3740703	ENSTNIG00000005706	ENSTNIT00000008583	Ensembl prediction ratified manually using Genscan prediction GENSCAN00000037217.
			Tni.13	13	4853799	ENSTNIG00000012114	ENSTNIT00000015281
			Tni.9	9	5046991	ENSTNIG00000015009	ENSTNIT00000018283
			Tni.11	11	6307511	ENSTNIG00000014691	ENSTNIT00000017944
	Cin		Cin.s95	scaffold_95	385402	ENSCING00000000409	ENSCINT00000000757
	Dme		Dme.2R	2R	5391293	FBtr0300245

[truncated: 25 more sheets: FLN, GXYLT, IKBKE, IQSEC, KDM, KLHDC, L1CAM, LRRN, MAGI, PHTF, PLG, PLXNA, PPM1, PRICKLE, PTPN, RBM, RSBN, SEMA3, SRGAP, SYP …]
