# Supplementary material for: The vertebrate ancestral repertoire of visual opsins, transducin alpha subunits and oxytocin/vasopressin receptors was established by duplication of their shared genomic region in the two rounds of early vertebrate genome duplications
Source: BMC Evol Biol. 2013 Nov 2;13:238. doi: 10.1186/1471-2148-13-238 (PMC3826523; doi:10.1186/1471-2148-13-238)
Supplement: Additional file 5 — Tables of conserved synteny between the identified chromosome blocks in the human, chicken, spotted gar, zebrafish and three-spined stickleback genomes. Each table is included as a separate tab in the workbook. [file 1471-2148-13-238-S5.xlsx]

## Sheet: Human
Family	Human chr. 1		Human chr. 3		Human chr. 7		Human chr. 12		Human X		Human other
ATP2B	ATP2B4	203.596	ATP2B2	10.3657			ATP2B1	89.9818	ATP2B3	152.783
B4GALNT							B4GALNT1	58.0172			B4GALNT2	chr. 17: 47.21
CACNA1L	CACNA1S	201	CACNA1D	53.5			CACNA1C	2	CACNA1F	49
CACNA2D			CACNA2D2	50.4002	CACNA2D1	81.5758
			CACNA2D3	54.1566			CACNA2D4	1.90112
CAMK1	CAMK1G	209.757	CAMK1	9.79903					PNCK	152.935	CAMK1D	chr. 10: 12.39
CDK	CDK18	205.474					CDK17	96.672	CDK16	47.0773
CELSR	CELSR2	109.793	CELSR3	48.6739							CELSR1	chr. 22: 46.76
CNTN	CNTN2	205.012	CNTN6	1.13426			CNTN1	41.0862			CNTN5	chr. 11: 98.89
			CNTN4	2.1405
			CNTN3	74.3117
COPG			COPG1	128.968	COPG2	130.146
ERC			ERC2	55.5423			ERC1	1.1004
FLN			FLNB	57.9941	FLNC	128.47			FLNA	153.577
GNAI	GNAI3	110.091	GNAI2	50.2637	GNAI1	79.7633
GNAT	GNAT2	110.146	GNAT1	50.229	GNAT3	80.088
GXYLT			GXYLT2	72.9372			GXYLT1	42.4756
IKBKE	IKBKE	206.644					TBK1	64.8457
IQSEC			IQSEC1	12.9387			IQSEC3	0.176049	IQSEC2	53.2621
KDM	KDM5B	202.697					KDM5A	0.389223	KDM5C	53.2213	KDM5D	Y: 21.87
KLHDC	KLHDC8A	205.305	KLHDC8B	49.209
L1CAM	NFASC	204.798	CHL1	0.238279	NRCAM	107.788			L1CAM	153.127
LRRN	LRRN2	204.586	LRRN1	3.84112	LRRN3	110.731
MAGI	MAGI3	113.933	MAGI1	65.3421	MAGI2	77.6464
OPN			RHO	129.247	OPN1SW	128.413			OPN1LW	153.41
									OPN1MW	153.448
									OPN1MW2	153.485
OT/VP-R	AVPR1B	204.391	OXTR	8.76711			AVPR1A	61.8265	AVPR2A	152.821
PHTF	PHTF1	114.239			PHTF2	77.4281
PLG			MST1	49.7214	HGF	81.3283					PLG	chr. 6: 161.12
PLXNA	PLXNA2	208.196	PLXNA1	126.707	PLXNA4	131.808			PLXNA3	153.687
PPM1	PPM1J	113.245	PPM1M	52.2798			PPM1H	63.0384
PRICKLE			PRICKLE2	64.0795			PRICKLE1	42.8521	PRICKLE3	49.0312	PRICKLE4	chr. 6: 41.75
PTPN	PTPN22	114.356			PTPN12	77.1666					PTPN18	chr. 2:131.11
RBM	RBM15	110.881	RBM15B	51.4287
RSBN	RSBN1	114.304			RSBN1L	77.3258
SEMA3			SEMA3F	50.1925	SEMA3C	80.3719
			SEMA3B	50.305	SEMA3A	83.5877
			SEMA3G	52.4671	SEMA3E	82.9932
					SEMA3D	84.6249
SRGAP	SRGAP2	206.516	SRGAP3	9.02228			SRGAP1	64.2381	ARHGAP4	153.173
SYP	SYPL2	110.009	SYNPR	63.214	SYPL1	105.731			SYP	49.0443
TIMM	TIMM17A	201.925							TIMM17B	48.7507
TWF			TWF2	52.2626			TWF1	44.1875
UBA			UBA7	49.8426					UBA1	47.0503
USP			USP19	49.1455
			USP4	49.3153			USP15	62.6542	USP11	47.0921
WNK							WNK1	0.861759	WNK3	54.2193	WNK2	chr. 9: 95.95
											WNK4	chr. 17: 40.9

## Sheet: Chicken
Family	Chicken chr. 26		Chicken chr. 12		Chcken chr. 1		Chicken other
ATP2B	ATP2B4	5	ATP2B2	4.1	ATP2B1	45.3
CACNA1L	CACNA1S	0.254791	CACNA1D	7.27835	CACNA1C	63.3428
CACNA2D			CACNA2D3	7.7	CACNA2D4	63.1
					CACNA2D1	11
CAMK1	CAMK1G	2.9	CAMK1	11.8	CAMK1D	6.8
CDK	CDK18	1.96694			CDK17	47.7036
CELSR			CELSR3	9.3	CELSR1	Footnote 1	CELSR2	Footnote 1
CNTN	CNTN2	1.8	CNTN3	17.5	CNTN1	30.6
			CNTN6	18.2	CNTN5	187.8
			CNTN4	18.5
COPG			COPG1	93.5	COPG2	0.8
ERC			ERC2	8.28185	ERC1	62.6864
FLN			FLNB	9.1	(FLNC)	Footnote 2
GNAI			GNAI2	Footnote 1	GNAI1	12.3	GNAI3	Footnote 1
GNAT					GNAT3	12.18	GNAT1	Footnote 1
							GNAT2	Footnote 1
GXYLT			GXYLT2	17.1	GXYLT1	31.2
IKBKE	IKBKE	2.3			TBK1	35.5
IQSEC			IQSEC1	5.46171	IQSEC3	62.197
KDM	KDM5B	0.535229			KDM5A	62.3615
KLHDC	KLHDC8A	1.89065	KLHDC8B	11.8076
L1CAM	NFASC	1.7	CHL1	17.8	NRCAM	30.4
LRRN	LRRN2	1.6	LRRN1	18.9	LRRN3	29.3
MAGI	MAGI3	3.5	MAGI1	14.3	MAGI2	13.1
OPN	RH2 (OPNG)	4.37537	RH1 (RHO)	20.1638			LWS (OPN1LW)	Footnote 1
							SWS1 (OPN1SW)	Footnote 1
							SWS2	Footnote 1
OT/VP-R					AVPR2 (V2C)	30.3
	AVPR1B	2.2	OXTR	19.9	AVPR1A	35.1
PHTF	PHTF1	3.5			PHTF2	13.4
PLG			MST1	2.3	HGF	11.4	PLG	chr. 3: 47.3
PLXNA	PLXNA2	2.6	PLXNA1	10.2	PLXNA4	2.1
PPM1	PPM1J	3.4	PPM1M	2.8	PPM1H	34.9
PRICKLE			PRICKLE2	13.9	PRICKLE1	31.4
PTPN	PTPN22	3.6			PTPN12	13.5
RBM	RMB15	1.2	RBM15B	2.1
RSBN	RSBN1	3.6			RSBN1L	13.5
SEMA3			SEMA3DL*	2.5	SEMA3D	8.9	SEMA3B	Un_random: 29.8
			SEMA3G	2.9	SEMA3A	9.4	SEMA3F	Un_random: 37.3
					SEMA3E	10.1
					SEMA3C	12
SRGAP	SRGAP2	2.2	SRGAP3	20	SRGAP1	35.3
SYP			SYNPR	13.7	SYPL	15.2
TIMM	TIMM17A	1.09657
TWF			TWF2	2.8	TWF1	31.9
UBA			UBA7	2.26664
USP			USP4	2.63793	USP15	34.7398
			USP19	11.8549
WNK			WNK2	6.7	WNK1	62.6	WNK4	chr. 27: 4.7

## Sheet: Spotted gar
Family	Spotted gar LG3			Spotted gar LG5			Spotted gar LG8			Spotted gar LG1			Spotted gar other
ATP2B				ENSGACP00000009521_1	ATP2B2	46.3911	ENSDARP00000072130_1	ATP2B1	33.4954	ENSLACP00000007725_1	ATP2B3	11.6487
B4GALNT													ENSDARP00000099955_1	B4GALNT1	LG 4: 18.4
CACNA1L	ENSLACP00000020040_1	CACNA1S	33.2167				ENSDARP00000116425_1	CACNA1C	39.659
CACNA2D				ENSGACP00000002013_1	CACNA2D2	49.6632	ENSGACP00000026150_1	CACNA2D1	9.14954
				ENSGACP00000002138_1	CACNA2D3	48.4019	ENSDARP00000006267_1	CACNA2D4	40.1417
CAMK1	ENSGACP00000015019_1	CAMK1G	32.7944	ENSGACP00000001777_1	CAMK1	25.7646	ENSDARP00000095447_1	CAMK1D	14.5955
CDK	ENSGACP00000014494_1	CDK18	33.9925				ENSGACP00000025317_1	CDK17	14.8956
CELSR							ENSLACP00000010765_1	CELSR1	23.5897
CNTN	ENSGACP00000015171_1	CNTN2	34.3797	ENSDARP00000011116_1	CNTN4	20.3651							ENSLACP00000004074_1	CNTN1	JH591411.1: 0.7
	ENSDARP00000089410_1	CNTN5	8.00923	ENSDARP00000055034_1	CNTN6	21.293
COPG							ENSDARP00000043659_1	COPG1	11.2993
ERC							ENSLACP00000020429_1	ERC1	40.5105
FLN							ENSDARP00000024947_1	FLNC	15.6597
GNAI	ENSGACP00000010342_1	GNAI3	36.2596	ENSLACP00000013070_1	GNAI2	26.8095	ENSGACP00000015800_1	GNAI1	21.6669
GNAT				ENSDARP00000064895_1	GNAT1	27.608
GXYLT				ENSDARP00000064877_1	GXYLT2	21.7439							ENSLACP00000005101_1	GXYLT1	JH591411.1: 1.1
IKBKE							ENSGACP00000000783_1	TBK1	36.3652
IQSEC				ENSDARP00000043090_1	IQSEC1	47.1751
KDM	ENSDARP00000023794_1	KDM5B	26.539				ENSGACP00000025092_1	KDM5A	47.7961
KLHDC	ENSDARP00000080951_1	KLHDC8A	34.1466	ENSLACP00000010616_1	KLHDC8B	40.6647
L1CAM	ENSDARP00000109567_1	NFASC	34.4525										ENSGACP00000024962_1	NRCAM	JH591411.1: 0.6
LRRN	ENSDARP00000084665_1	LRRN2	34.6629	ENSGACP00000015760_1	LRRN1	27.9231	ENSDARP00000107141_1	LRRN3	18.7853
MAGI				ENSDARP00000044422_1	MAGI1	23.5049	ENSDARP00000118891_1	MAGI2	21.2
OPN	ENSGACP00000001853_1	RH2	36.6	ENSDARP00000094748_1	RH1 2	23.736	ENSGACP00000000941_1	SWS1 1	10.3872	ENSGACP00000013628_1	LWS	2.60602
				Footnote 1	RH1 1	40.5	Footnote 1	SWS1 2	10.396	ENSGACP00000013584_1	SWS2	2.6
OT/VP-R				ENSDARP00000050113_1	OTR	26.283	ENSGACP00000004706_1	V1A	47.4594				ENSGACP00000014075_1	V2A	AHAT01043508.1: 0.25 Kb
				Footnote 1	V2B	28.12							Footnote 1	V2C	JH591411.1: 467.78 Kb
PHTF							ENSGACP00000025980_1	PHTF2	21.1201
PLG				ENSGACP00000001703_1	MST1	49.7422				ENSLACP00000023309_1	PLG	14.0096
PLXNA	ENSLACP00000021348_1	PLXNA4	30.6628	ENSGACP00000010859_1	PLXNA1	45.295	ENSDARP00000021195_1	PLXNA4	11.9643
PPM1							ENSDARP00000087709_1	PPM1H	47.4925
PRICKLE				ENSLACP00000004588_1	PRICKLE2	23.9343							ENSLACP00000011772_1	PRICKLE1	JH591411.1: 1.3
PTPN							ENSLACP00000006222_1	PTPN12	20.939
RBM	ENSDARP00000100758_1	RBM15	33.6608	ENSLACP00000018873_1	RBM15B	43.1575
RSBN	ENSLACP00000018349_1	RSBN1	31.2475
SEMA3				ENSDARP00000028248_1	SEMA3B	27.5029	ENSDARP00000019469_1	SEMA3A	21.7601
					SEMA3F		ENSDARP00000053124_1	SEMA3C	34.0229
				ENSLACP00000018405_1	SEMA3G	49.9752	ENSDARP00000061885_1	SEMA3D	34.2107
				ENSDARP00000046862_1		49.918	ENSLACP00000005942_1	SEMA3E	34.4772
SRGAP				ENSGACP00000001197_1	SRGAP3	20.2215	ENSLACP00000021111_1	SRGAP1	47.0559
SYP				ENSDARP00000054734_1	SYNPR	24.1141				ENSLACP00000004791_1	SYP	2.94084
TIMM	ENSGACP00000008224_1	TIMM17A	26.4553							ENSGACP00000016035_1	TIMM17B	3.0575
TWF													ENSGACP00000005307_1	TWF1	JH591411.1: 1.9
UBA										ENSDARP00000054690_1	UBA1	0.248642
USP							ENSGACP00000025112_1	USP15	47.673

## Sheet: Zebrafish
Family	Zebrafish chr. 8		Zebrafish chr. 23		Zebrafish chr. 11		Zebrafish chr. 6		Zebrafish chr. 4		Zebrafish chr. 25		Zebrafish chr. 18		Zebrafish other
ATP2B	ATP2B3	14.5	ATP2B3	20.1	ATP2B2	1.1			ATP2B1	15.1	ATP2B1	20.1
					ATP2B4	23.9
B4GALNT			B4GALNT1	28.3			B4GALNT1	39.1			B4GALNT2	5.6			B4GALNT2	chr. 3: 23.3
															B4GALNT2	chr. 3: 23.4
CACNA1L	cacna1f	23.7127			cacna1da	37.6343			cacna1c	19.2538
	cacna1sb	26.6206													cacna1sa	chr. 22: 0.9
	CACNA1Fb	46.6713
	cacna1db	55.5653
CACNA2D							CACNA2D2	53.2					CACNA2D1	9.2	CACNA2D2	chr. 22: 9.4
							Dre 6b	53.5	Dre 4a	18.7			Dre 18b	9.5
	CACNA2D3	55.9			CACNA2D3	37.5			CACNA2D4	19.2	CACNA2D4	19.5
CAMK1	PNCK	9.7	CAMK1G	39.7	CAMK1	4.1	CAMK1	47.3	CAMK1D	7.1	CAMK1D	8.3			CAMK1G	chr. 22: 1.0
CDK	CDK16	8.90321			CDK18	39.5022			CDK17	6.78916					Dre 9	chr. 9: 0.3
CELSR	CELSR3	27							CELSR1	27.5	CELSR1	20.2			CELSR2	chr. 22: 117.9 Kb
CNTN			CNTN3	11.1	CNTN2	24.9	CNTN3	44.5	CNTN1	12.8	CNTN1	0.2	CNTN5	40.5
			CNTN4	11.8			Dre 6b	45.2
							CNTN4	45.4
COPG									COPG2	15						u
ERC	ERC2	55.8732			ERC2	38.1032			ERC1	7.41259	ERC1	21.8512
FLN			FLNA	20.1					FLNC	9.1	FLNC	36.1
GNAI	GNAI3	26.043			GNAI2	35.6351	GNAI2	53.0028	GNAI1	21.6162	GNAI1	21.6681
GNAT	GNAT2	26.0785					GNAT1	42.8504
GXYLT							GXYLT2	44.1	GXYLT1	13	GXYLT1	0.3
IKBKE					IKBKE	22.2									TBK1	chr. 19: 46.9
IQSEC	IQSEC2	23.47	IQSEC1	4.70108	IQSEC1	27.6377			IQSEC3	25.6435			IQSEC3	5.50837
	IQSEC2	38.0604
KDM	KDM5B	29.1595			KDM5B	25.7541									KDM5A	Zv9_NA683
KDM	KDM5C	38.0957
KLHDC			KLHDC8B	19.5385	KLHDC8A	39.1992
L1CAM			L1CAM	0.6					NRCAM	12.8	NRCAM	44.5k
			CHL	44.5			CHL	44.9
			NFASC	18.1	NFASC	24.6
			L1CAM	29.8
LRRN	Dre 8	9.4			LRRN2	23.8	LRRN1	43			LRRN3	22			LRRN3	Zv9_scaffold3518: 0.4
MAGI	MAGI1	55.7	MAGI3	26.5	MAGI1	19.3	MAGI3	47.5	MAGI2	21.7	MAGI2	21.39
OPN	rho	55.7069			rhol	19.5158	opn1mw1	41.1314	opn1sw1	12.6422
	exorh	Footnote 1			opn1lw1	26.4112	opn1mw2	41.1223
					opn1sw2	26.4063	opn1mw3	41.1127
					opn1lw2	26.4146	opn1mw4	41.1172
OT/VP-R			V2A1	18.7			OTR1	41.9	V1Ab	8.3	V1Aa	1.6
			V2A2	25.3			V2B	43.2	V2C	16.9
							OTR2	46.6
PHTF					Dre 11	19.2									PHTF2	chr. 19: 47.0
PLG							MST1	53.311	HGF	18.6451			HGF	9.34609	PLG	chr. 20: 42.7
PLXNA	PLXNA3	9.8	PLXNA2	32.8					PLXNA4	14.3
			PLXNA1	34.6			PLXNA1	1.2
PPM1							PPM1J	48.4			PPM1H	1.7
PRICKLE	PRICKLE3	51.5							PRICKLE1	13	PRICKLE1	0.4
PRICKLE	PRICKLE2	55.7			PRICKLE2	19.9
PTPN	PTPN18	10.2	PTPN22	26.4
RBM	RBM15	25.6													RBM15B	chr. 22: 35.0
RSBN															RSBN1	Zv9_NA661: 2.26
SEMA3	SEMA3G	27.3752			SEMA3F	36.3	SEMA3F	42.7516	SEMA3A	10.3762			SEMA3D	8.63638	SEMA3DL*	chr. 22: 33.4
	SEMA3B	27.4399							SEMA3C	21.5174			SEMA3A	8.837
	Dre 8a	24.3749											SEMA3E	8.94759
	Dre 8b	26.5032
	Dre 8c	26.7668
SRGAP			ARHGAP	18.79	SRGAP2	22.24	SRGAP3	41.5	SRGAP1	8.35			SRGAP1	12.31
			ARHGAP	25.28
SYP	SYP	23.8			SYNPR	20	SYNPR	41.2	SYPL1	3.26
	Dre 8b	25.9			Dre 11b	37.2
	SYP	51.7
TIMM	TIMM17B	46.6137			TIMM17A	25.8337
TWF					TWF2	18.5	TWF2	41.4	TWF1	13.3	TWF1	0.9
UBA			UBA1	20.929			UBA7	52.9004
USP	USP11	9.18873	USP19	20.4337			USP4	42.2774							USP15	Zv9_NA683
WNK			WNK3	25.5					WNK1	7.23	WNK1	1.54976			WNK2	Zv9_NA593: 1.43 Kb
											WNK1	21.79			WNK4	chr. 12: 4.2
															WNK4	chr. 12: 4.3

## Sheet: Stickleback
Family	Stickleback LG XVII		Stickleback LG XII		Stickleback scaffold_27		Stickleback LG IV		Stickleback LG XIX		un
ATP2B	ATP2B4	1.6	ATP2B3	18			ATP2B1	29.6	ATP2B1	10.1
	ATP2B2	5.9
B4GALNT			B4GALNT1	11.1	B4GALNT1	1.9					B4GALNT2	XI: 0.8
CACNA1L			CACNA1Db	7.43122	CACNA1Da	4.70386	CACNA1C	28.8822
	CACNA1Sa	13.1418	CACNA1Sb	10.9695
			CACNA1Fb	15.8822							CACNA1Fa	scaffold_141: 0.1
CACNA2D					CACNA2D2	3.7	Gac IVb	30	CACNA2D1	16.2
					CACNA2D2	4.4
			CACNA2D3	12.5	CACNA2D3	4.8	CACNA2D4	28.8	CACNA2D4	9.4
CAMK1	CAMK1G	12.6	CAMK1G	15.2	CAMK1	0.1	CAMK1D	22.1	CAMK1D	6.2
CAMK1					CAMK1	3.9
CDK	CDK18	11.4012					CDK17	21.999	CDK17	6.21344	CDK16	scaffold_114: 0.3
CELSR			CELSR3	7	CELSR2	3.1	CELSR1	20.8
CNTN	CNTN4	13.3	CNTN4	8.9			CNTN1	18.7	CNTN1	5.8	CNTN5	LG I: 14.9
CNTN	CNTN3	13.6	CNTN3	9.1
CNTN	CNTN2	12.5
COPG							COPG2	29.6
ERC			ERC2	12.6486	ERC2	4.57519	ERC1	28.5415	ERC1	15.3879
FLN	FLNB	1.2	FLNA	17.7					FLANG	11.8	FLANG	scaffold_90: 0.3
GNAI	GNAI2	10.7451	GNAI3	10.0366	GNAI2	2.42996	GNAI1	31.3544	GNAI1	15.2012
GNAT	GNAT1	14.5914	GNAT2	10.0286
GXYLT	GXYLT2	13.8					GXYLT1	18.7	GXYLT1	5.7
IKBKE					IKBKE	0.7					TBK1	scaffold_90: 0.1
IQSEC			IQSEC2	15.947			IQSEC3	29.7008	IQSEC3	16.7372	IQSEC2	Un_random: 30.7
	IQSEC1	11.7179									IQSEC1	scaffold_99: 0.1
KDM			KDM5B	15.6256
KDM			KDM5C	15.9732	KDM5B	1.02057	KDM5A	20.0048
KLHDC	KLHDC8A	11.3007	KLHDC8B	3.50864
L1CAM	NFASC	12.5	NFASC	2.2			NRCAM	18.8
	CHL	13.5	CHL	9
			L1CAM	11
LRRN	LRRN1	14.2			LRRN2	0.8	LRRN3	19.5			Gac s141	scaffold_141: 175.47 Kb
					Gac s27b	1.5
MAGI	MAGI1	9	MAGI1	0.8			MAGI2	31.4	MAGI2	15.2
	MAGI3	2.7	MAGI3	14.3
			Gac XIIc	15.9
OPN	SWS2	10.6174	RH1 2	0.809512	RH2 2	4.15926					SWS1	scaffold_90: 0.5
	LWS	10.6271	RH1 1	1.17946	RH2 1	4.14614
OT/VP-R			V2A1	10.8	V2B	2.1	V2C	18.8	V1Aa	4.6	V1Ab	scaffold_152: 248.9 Kb
OT/VP-R			V2A2	13.5	OTR1	2.7
PHTF	Gac XVII	2.5					PHTF2	28.4
PLG					MST1	3.8	HGF	30.1	HGF	16.2	PLG	LG XVIII: 3.1
PLXNA	PLXNA1	7.6	PLXNA1	4.7			PLXNA4	29.1			PLXNA3	scaffold_114: 0.2
	PLXNA2	2.6	PLXNA2	14.1
PPM1	PPM1J	3.7					PPM1H	20	PPM1H	4.6
PRICKLE	PRICKLE2	8.9	PRICKLE2	0.8			PRICKLE1	18.6	PRICKLE1	5.7
			PRICKLE3	15.8
PTPN							PTPN12	28.4
RBM			RBM15	10.2	RBM15	2.9					RBM15B	scaffold_279: 6.016 Kb
RSBN			RSBN1	14.3					RSBN1L	15.3
SEMA3	SEMA3F	10.9	Gac XIIa	6.8			SEMA3A	29.9	SEMA3E	16.3	SEMA3DL*	scaffold_89: 0.1
	SEMA3F	14.3	SEMA3B	7.3			SEMA3C	31.3	SEMA3A	16.4
			SEMA3G	7.3					SEMA3D	16.4
			Gac XIId	16.1
SRGAP			ARHGAP	3.2	SRGAP2	0.6			SRGAP1	17.54	SRGAP1	scaffold_152: 227.31 Kb
			ARHGAP	10.8	SRGAP3	2.7
					SRGAP3	3.8
SYP	Gac XVIIb	12.6	Gac XIIa	10.1
	SYNPR	8.8	SYP	15.9	SYNPR	4.1	SYPL	18.4			SYP	scaffold_237: 1.299 Kb
TIMM	TIMM17A	4.90749	TIMM17B	15.9001
TWF					TWF2	3.6			TWF1	5.5
					TWF2	4.8
UBA	UBA7	10.7695	UBA1	12.3836
USP			USP19	3.5572	USP4	2.52026	USP15	20.0267			USP11	scaffold_139: 0.1
WNK			WNK3	10.8		4.64	WNK1	28.7	WNK1	15.36	WNK2	scaffold_99: 302.8 Kb
											WNK4	LG V: 3.6
											WNK4	LG XI: 15.9
